# Supplementary material for: Parental awareness and practices regarding paracetamol use in children: A cross-sectional study from Pakistan
Source: PLOS Glob Public Health. 2025 Oct 23;5(10):e0005358. doi: 10.1371/journal.pgph.0005358 (PMC12548860; doi:10.1371/journal.pgph.0005358)
Supplement: S2 File — (XLSX) [file pgph.0005358.s002.xlsx]

## Sheet: Sheet1
Parent Gender	Parent Age	Parent Education	Child Gender	Child Age	Hospital Admission	Used Without Consulting	Dosage Form	Antipyretic	Analgesic	Symptoms of Illness	Sedation	Temp Threshold	Max Doses Per Day	Interval Between Doses	Use After Open	Overdose Awareness	Damage Type	Knowledge Score	Measure Tool	Brand Used	Reason for No Rx	Info Source	Reason for Repeat Dose	Dosage Form Reason
Mother	30	Bachelor	Male	3	No	Yes	Syrup	Yes	No	Yes	No	100	2	4-6h	Until expiry	Yes	Stomach	5	Tablespoon	Panadol	Prior experience	Doctor	Severity of illness	Pharmacist recommendation
Father	25	Bachelor	Male	3	No	Don’t know	Syrup	Yes	No	Yes	No	100	3	>6h	Until expiry	Maybe	Stomach	3	Tablespoon	Panadol	Prior experience	Doctor	Severity of illness	Doctor recommendation
Father	30	Bachelor	Male	3	No	Yes	Syrup	Yes	No	Yes	No	100	2	>6h	Until expiry	Maybe	Immunosuppression	5	Tablespoon	Panadol	Prior experience	Doctor	Severity of illness	Doctor recommendation
Mother	20	Bachelor	Female	3	Yes	Don’t know	Syrup	Yes	No	Yes	No	100	3	4-6h	Until expiry	Yes	Stomach	5	Tablespoon	Panadol	Prior experience	Doctor	Severity of illness	Doctor recommendation
Mother	35	High school	Male	4	Yes	Yes	Syrup	Yes	No	Yes	No	100	2	4-6h	Until expiry	Maybe	Stomach	2	Tablespoon	Panadol	No need to visit the doctor	Doctor	Severity of illness	Doctor recommendation
Mother	30	Bachelor	Female	3	Yes	Yes	Syrup	Yes	No	Yes	Yes	100	3	4-6h	Until expiry	Yes	Stomach	2	Tablespoon	Panadol	Prior experience	Doctor	Severity of illness	Doctor recommendation
Father	30	Bachelor	Female	7	Yes	Yes	Syrup	Yes	No	Yes	No	100	3	>6h	Until expiry	No	Stomach	4	Tablespoon	Panadol	Prior experience	Doctor	Severity of illness	Doctor recommendation
Mother	30	Bachelor	Male	3	No	Yes	Syrup	Yes	No	Yes	No	99	3	4-6h	Until expiry	Maybe	Immunosuppression	2	Tablespoon	Panadol	Prior experience	Doctor	Severity of illness	Doctor recommendation
Mother	25	Bachelor	Female	3	No	Don’t know	Syrup	Yes	No	Yes	No	100	3	4-6h	Until expiry	No	Stomach	3	Teaspoon	Panadol	Prior experience	Doctor	Severity of illness	Doctor recommendation
Mother	30	Bachelor	Male	3	No	No	Syrup	Yes	No	No	No	100	2	4-6h	Until expiry	Yes	Liver	4	Tablespoon	Panadol	Prior experience	Doctor	Severity of illness	Doctor recommendation
Mother	25	Bachelor	Male	7	No	Don’t know	Syrup	Yes	No	Yes	No	100	2	4-6h	Until expiry	Maybe	Stomach	5	Tablespoon	Panadol	Prior experience	Doctor	Severity of illness	Doctor recommendation
Father	25	Bachelor	Female	7	Yes	Yes	Syrup	Yes	No	Yes	No	100	2	4-6h	Until expiry	Yes	Stomach	3	Tablespoon	Panadol	Prior experience	Doctor	Severity of illness	Doctor recommendation
Mother	30	Bachelor	Male	3	Yes	Yes	Syrup	Yes	No	Yes	No	100	2	4-6h	Until expiry	No	Stomach	3	Tablespoon	Panadol	Prior experience	Doctor	Severity of illness	Doctor recommendation
Mother	30	Bachelor	Female	4	No	Don’t know	Syrup	Yes	No	Yes	No	100	2	4-6h	Until expiry	Maybe	Stomach	4	Tablespoon	Panadol	Prior experience	Doctor	Severity of illness	Doctor recommendation
Father	30	Bachelor	Male	6	Yes	Yes	Syrup	Yes	No	Yes	No	100	3	>6h	Until expiry	Maybe	Stomach	4	Teaspoon	Panadol	Prior experience	Doctor	Severity of illness	Doctor recommendation
Mother	30	Bachelor	Male	4	No	Yes	Syrup	Yes	Yes	Yes	No	100	2	4-6h	Until expiry	Maybe	Liver	2	Tablespoon	Panadol	Prior experience	Doctor	Severity of illness	Doctor recommendation
Mother	30	Bachelor	Female	3	No	Yes	Syrup	Yes	No	Yes	No	100	2	4-6h	Until expiry	Maybe	Immunosuppression	3	Teaspoon	Panadol	Prior experience	Doctor	Severity of illness	Doctor recommendation
Father	30	Bachelor	Male	7	Yes	Yes	Syrup	Yes	No	Yes	No	100	3	4-6h	Until expiry	Yes	Immunosuppression	2	Tablespoon	Panadol	Prior experience	Doctor	Severity of illness	Doctor recommendation
Mother	30	Bachelor	Male	3	Yes	Don’t know	Syrup	Yes	No	Yes	No	100	3	4-6h	Until expiry	Yes	Liver	3	Tablespoon	Panadol	Prior experience	Doctor	Severity of illness	Doctor recommendation
Mother	25	High school	Female	3	Yes	Don’t know	Syrup	Yes	No	Yes	Yes	100	2	4-6h	Until expiry	Maybe	Immunosuppression	4	Tablespoon	Panadol	Prior experience	Doctor	Severity of illness	Doctor recommendation
Mother	25	Bachelor	Female	4	No	Yes	Syrup	Yes	Yes	Yes	No	100	3	4-6h	Until expiry	Yes	Immunosuppression	3	Cap	Panadol	Prior experience	Doctor	Severity of illness	Doctor recommendation
Mother	35	Bachelor	Male	5	Yes	Don’t know	Syrup	Yes	Yes	Yes	No	100	3	4-6h	Until expiry	Yes	Stomach	3	Tablespoon	Panadol	Prior experience	Doctor	Severity of illness	Doctor recommendation
Mother	30	Bachelor	Male	3	No	Yes	Syrup	Yes	No	Yes	No	100	2	4-6h	Until expiry	No	Stomach	4	Tablespoon	Panadol	Prior experience	Doctor	Severity of illness	Doctor recommendation
Mother	30	Bachelor	Female	3	No	Yes	Syrup	Yes	No	Yes	No	100	2	Don’t know	Until expiry	Maybe	Immunosuppression	2	Tablespoon	Panadol	Prior experience	Doctor	Severity of illness	Doctor recommendation
Mother	30	High school	Female	3	No	Don’t know	Syrup	Yes	No	No	No	100	2	4-6h	Until expiry	Yes	Immunosuppression	4	Tablespoon	Panadol	Prior experience	Doctor	Severity of illness	Doctor recommendation
Mother	30	Bachelor	Male	6	No	Yes	Syrup	Yes	No	Yes	No	100	2	4-6h	Until expiry	No	Stomach	4	Tablespoon	Panadol	Prior experience	Doctor	Severity of illness	Doctor recommendation
Mother	30	Bachelor	Female	1	No	Yes	Syrup	Yes	No	Yes	No	100	2	4-6h	Until expiry	No	Stomach	4	Tablespoon	Panadol	Other	Doctor	Severity of illness	Doctor recommendation
Mother	25	Bachelor	Female	1	No	Yes	Syrup	Yes	Yes	Yes	No	100	2	4-6h	Until expiry	Yes	Stomach	2	Tablespoon	Panadol	Prior experience	Doctor	Severity of illness	Doctor recommendation
Father	30	Bachelor	Female	3	No	Yes	Syrup	Yes	No	Yes	No	100	3	4-6h	Until expiry	Maybe	Liver	2	Not Used	Panadol	Prior experience	Doctor	Severity of illness	Doctor recommendation
Mother	25	Bachelor	Female	7	No	Don’t know	Syrup	Yes	No	Yes	No	100	2	4-6h	Until expiry	Maybe	Liver	4	Teaspoon	Panadol	Prior experience	Doctor	Severity of illness	Doctor recommendation
Father	30	Bachelor	Female	7	No	Don’t know	Syrup	Yes	No	Yes	No	100	2	4-6h	Until expiry	No	Liver	2	Tablespoon	Panadol	Prior experience	Previous experience	Severity of illness	Doctor recommendation
Mother	30	Bachelor	Female	8	No	Yes	Syrup	Yes	No	Yes	No	100	2	4-6h	6 months	No	Immunosuppression	2	Tablespoon	Panadol	Prior experience	Doctor	Severity of illness	Pharmacist recommendation
Father	30	Bachelor	Male	3	No	Yes	Syrup	Yes	No	Yes	No	100	3	4-6h	Until expiry	No	Immunosuppression	2	Cap	Panadol	Prior experience	Doctor	Severity of illness	Doctor recommendation
Father	30	Bachelor	Male	7	Yes	Yes	Syrup	Yes	Yes	Yes	No	100	3	4-6h	Until expiry	Maybe	Liver	4	Cap	Panadol	Prior experience	Doctor	Severity of illness	Doctor recommendation
Mother	30	Bachelor	Male	8	Yes	Don’t know	Syrup	Yes	Yes	No	No	100	2	4-6h	Until expiry	No	Immunosuppression	4	Tablespoon	Panadol	Prior experience	Doctor	Severity of illness	Doctor recommendation
Father	25	Bachelor	Female	8	No	Don’t know	Syrup	Yes	No	Yes	No	100	2	4-6h	Until expiry	Yes	Liver	4	Tablespoon	Panadol	Prior experience	Doctor	Severity of illness	Doctor recommendation
Mother	35	Bachelor	Female	3	No	Yes	Syrup	Yes	Yes	Yes	No	100	3	>6h	Until expiry	Maybe	Stomach	3	Teaspoon	Panadol	Prior experience	Doctor	Severity of illness	Doctor recommendation
Mother	30	Bachelor	Female	4	No	Don’t know	Syrup	Yes	No	Yes	No	100	2	<4h	Until expiry	Yes	Stomach	4	Tablespoon	Panadol	Prior experience	Doctor	Severity of illness	Doctor recommendation
Father	30	Bachelor	Female	8	No	Yes	Syrup	Yes	No	No	No	100	2	>6h	Until expiry	Maybe	Stomach	4	Tablespoon	Panadol	Prior experience	Doctor	Severity of illness	Doctor recommendation
Mother	30	Bachelor	Male	3	Yes	Yes	Syrup	Yes	No	Yes	No	100	3	4-6h	Until expiry	Maybe	Immunosuppression	4	Tablespoon	Panadol	Prior experience	Doctor	Severity of illness	Doctor recommendation
Father	30	Bachelor	Female	5	No	Yes	Syrup	Yes	No	Yes	No	100	2	>6h	Until expiry	Yes	Stomach	2	Tablespoon	Panadol	Prior experience	Doctor	Severity of illness	Doctor recommendation
Father	30	Bachelor	Female	3	Yes	Yes	Syrup	Yes	No	Yes	No	100	2	4-6h	Until expiry	Yes	Liver	2	Tablespoon	Panadol	Prior experience	Doctor	Severity of illness	Doctor recommendation
Father	30	Bachelor	Male	2	Yes	Yes	Syrup	Yes	No	Yes	No	100	2	4-6h	Until expiry	Yes	Liver	5	Tablespoon	Panadol	Other	Doctor	Severity of illness	Doctor recommendation
Father	25	Bachelor	Female	7	No	Yes	Syrup	Yes	No	Yes	No	100	2	4-6h	Until expiry	Yes	Stomach	5	Cap	Panadol	Prior experience	Doctor	Severity of illness	Doctor recommendation
Mother	25	Bachelor	Male	4	No	Don’t know	Syrup	Yes	Yes	Yes	No	100	2	4-6h	Until expiry	Yes	Immunosuppression	3	Tablespoon	Panadol	Prior experience	Doctor	Doctor consultation	Doctor recommendation
Father	30	Bachelor	Male	1	No	Don’t know	Syrup	Yes	No	Yes	No	100	3	>6h	Until expiry	No	Immunosuppression	3	Tablespoon	Panadol	Prior experience	Doctor	Severity of illness	Doctor recommendation
Father	25	High school	Female	4	No	Don’t know	Syrup	Yes	No	Yes	No	100	3	4-6h	Until expiry	Maybe	Stomach	5	Teaspoon	Panadol	Prior experience	Doctor	Severity of illness	Doctor recommendation
Mother	30	Bachelor	Male	3	No	Don’t know	Syrup	Yes	No	Yes	No	100	3	4-6h	Until expiry	Yes	Stomach	2	Tablespoon	Panadol	Prior experience	Doctor	Severity of illness	Doctor recommendation
Mother	30	Bachelor	Male	4	No	Yes	Syrup	Yes	No	Yes	No	100	3	4-6h	Until expiry	Yes	Stomach	3	Tablespoon	Calpol + Panadol	Prior experience	Doctor	Severity of illness	Doctor recommendation
Mother	30	Bachelor	Male	3	Yes	Yes	Syrup	No	No	Yes	No	100	3	4-6h	Until expiry	Maybe	Liver	2	Tablespoon	Panadol	Prior experience	Doctor	Severity of illness	Doctor recommendation
Mother	30	Bachelor	Female	3	No	Don’t know	Syrup	Yes	Yes	Yes	No	100	3	4-6h	Until expiry	Yes	Immunosuppression	4	Tablespoon	Panadol	Prior experience	Doctor	Severity of illness	Doctor recommendation
Mother	30	Bachelor	Male	6	No	Yes	Syrup	Yes	No	Yes	No	100	3	4-6h	Until expiry	No	Immunosuppression	2	Teaspoon	Calpol + Panadol	Other	Previous experience	Severity of illness	Doctor recommendation
Father	30	Bachelor	Male	3	No	Yes	Syrup	Yes	No	Yes	No	100	2	4-6h	Until expiry	Maybe	Liver	4	Tablespoon	Panadol	Prior experience	Doctor	Severity of illness	Doctor recommendation
Mother	35	Bachelor	Male	3	No	Don’t know	Syrup	Yes	No	Yes	No	100	3	4-6h	Until expiry	Maybe	Liver	4	Teaspoon	Panadol	Prior experience	Doctor	Severity of illness	Pharmacist recommendation
Mother	30	High school	Male	3	No	Yes	Syrup	Yes	Yes	Yes	No	99	2	4-6h	Until expiry	Maybe	Liver	4	Tablespoon	Panadol	Prior experience	Doctor	Severity of illness	Doctor recommendation
Mother	30	Bachelor	Female	6	No	Yes	Syrup	Yes	No	Yes	No	100	3	4-6h	Until expiry	No	Stomach	4	Tablespoon	Panadol	Prior experience	Previous experience	Severity of illness	Doctor recommendation
Mother	30	Bachelor	Female	4	No	Yes	Syrup	Yes	No	Yes	No	100	2	4-6h	Until expiry	No	Stomach	3	Teaspoon	Panadol	Prior experience	Doctor	Severity of illness	Doctor recommendation
Father	30	Bachelor	Male	5	Yes	Yes	Syrup	Yes	No	Yes	Yes	100	3	4-6h	Until expiry	Maybe	Immunosuppression	4	Tablespoon	Panadol	Prior experience	Doctor	Severity of illness	Doctor recommendation
Mother	30	Bachelor	Female	7	No	Don’t know	Syrup	Yes	No	Yes	No	100	2	4-6h	Until expiry	Maybe	Liver	2	Tablespoon	Panadol	Prior experience	Doctor	Severity of illness	Doctor recommendation
Mother	30	Middle school	Male	6	Yes	Yes	Syrup	Yes	No	Yes	No	100	2	4-6h	Until expiry	Maybe	Stomach	5	Tablespoon	Calpol + Panadol	Prior experience	Doctor	Severity of illness	Easy to use
Father	25	Bachelor	Female	4	No	Yes	Syrup	Yes	No	Yes	No	100	2	4-6h	Until expiry	No	Stomach	3	Teaspoon	Panadol	Prior experience	Doctor	Severity of illness	Doctor recommendation
Mother	30	Bachelor	Female	3	No	Don’t know	Syrup	Yes	No	No	No	100	2	4-6h	Until expiry	Maybe	Immunosuppression	2	Tablespoon	Panadol	Prior experience	Doctor	Severity of illness	Doctor recommendation
Mother	25	Bachelor	Male	3	No	Yes	Syrup	Yes	No	Yes	No	100	3	4-6h	Until expiry	Yes	Immunosuppression	4	Teaspoon	Panadol	Prior experience	Doctor	Severity of illness	Doctor recommendation
Mother	30	Bachelor	Male	8	No	Don’t know	Syrup	Yes	No	Yes	No	99	3	4-6h	Until expiry	Maybe	Liver	2	Tablespoon	Panadol	Prior experience	Doctor	Severity of illness	Doctor recommendation
Mother	25	Bachelor	Female	4	No	Yes	Syrup	Yes	No	Yes	No	100	2	4-6h	Until expiry	Yes	Immunosuppression	4	Tablespoon	Panadol	Prior experience	Doctor	Severity of illness	Easy to use
Father	25	Bachelor	Male	7	No	Yes	Syrup	Yes	No	Yes	No	100	2	4-6h	Until expiry	Maybe	Stomach	2	Tablespoon	Panadol	Prior experience	Doctor	Severity of illness	Doctor recommendation
Father	25	Bachelor	Male	3	No	Yes	Syrup	Yes	Yes	Yes	No	100	2	4-6h	Until expiry	Yes	Stomach	3	Cap	Panadol	Prior experience	Doctor	Weight	Doctor recommendation
Mother	30	Bachelor	Male	4	Yes	Yes	Syrup	Yes	No	Yes	No	100	2	4-6h	Until expiry	Maybe	Stomach	2	Tablespoon	Panadol	Prior experience	Doctor	Severity of illness	Doctor recommendation
Mother	30	Bachelor	Male	3	Yes	Yes	Syrup	Yes	Yes	No	No	100	3	4-6h	Until expiry	Maybe	Stomach	2	Tablespoon	Panadol	Prior experience	Doctor	Severity of illness	Doctor recommendation
Mother	30	Bachelor	Female	3	No	Yes	Syrup	Yes	No	Yes	No	100	2	>6h	Until expiry	Yes	Stomach	4	Tablespoon	Panadol	Prior experience	Doctor	Severity of illness	Doctor recommendation
Mother	30	Bachelor	Male	3	Yes	Don’t know	Syrup	Yes	No	Yes	No	100	3	4-6h	Until expiry	No	Stomach	5	Tablespoon	Panadol	Prior experience	Doctor	Severity of illness	Doctor recommendation
Father	25	Bachelor	Male	3	Yes	Yes	Syrup	Yes	No	Yes	No	100	2	4-6h	Until expiry	Yes	Liver	4	Tablespoon	Panadol	Prior experience	Doctor	Severity of illness	Easy to use
Mother	30	Bachelor	Female	4	No	Yes	Syrup	Yes	Yes	Yes	No	99	2	>6h	Until expiry	Yes	Immunosuppression	2	Tablespoon	Panadol	Prior experience	Doctor	Severity of illness	Doctor recommendation
Mother	25	Bachelor	Female	3	No	Don’t know	Syrup	Yes	No	No	No	100	2	4-6h	Until expiry	Yes	Stomach	4	Tablespoon	Panadol	Prior experience	Doctor	Severity of illness	Doctor recommendation
Mother	30	Bachelor	Male	3	No	Yes	Syrup	Yes	No	Yes	No	100	2	4-6h	Until expiry	Yes	Liver	2	Tablespoon	Panadol	Prior experience	Doctor	Severity of illness	Doctor recommendation
Mother	30	Bachelor	Female	3	Yes	Don’t know	Syrup	Yes	No	Yes	No	100	2	4-6h	Until expiry	Maybe	Stomach	2	Tablespoon	Panadol	Prior experience	Doctor	Severity of illness	Doctor recommendation
Father	30	Bachelor	Female	5	No	Yes	Syrup	Yes	No	Yes	No	100	3	4-6h	Until expiry	Yes	Stomach	2	Teaspoon	Panadol	Prior experience	Doctor	Severity of illness	Doctor recommendation
Mother	30	Bachelor	Male	3	No	Yes	Syrup	Yes	Yes	Yes	No	99	3	4-6h	Until expiry	Maybe	Liver	3	Tablespoon	Calpol + Panadol	Prior experience	Doctor	Severity of illness	Pharmacist recommendation
Father	30	Bachelor	Male	3	No	Yes	Syrup	Yes	No	Yes	No	100	2	4-6h	Until expiry	Maybe	Liver	4	Tablespoon	Panadol	Prior experience	Doctor	Severity of illness	Doctor recommendation
Father	25	Bachelor	Male	3	No	Don’t know	Syrup	Yes	No	Yes	No	100	2	4-6h	Until expiry	No	Liver	4	Tablespoon	Panadol	Prior experience	Doctor	Severity of illness	Doctor recommendation
Mother	30	Bachelor	Female	4	No	Don’t know	Syrup	Yes	No	Yes	Yes	100	2	4-6h	Until expiry	Yes	Stomach	4	Tablespoon	Panadol	Prior experience	Doctor	Severity of illness	Doctor recommendation
Mother	30	Bachelor	Female	4	No	Yes	Syrup	Yes	No	Yes	No	100	3	4-6h	Until expiry	Maybe	Immunosuppression	4	Tablespoon	Panadol	Prior experience	Doctor	Severity of illness	Doctor recommendation
Mother	30	Bachelor	Male	4	No	Yes	Syrup	Yes	Yes	No	No	100	2	4-6h	Until expiry	Yes	Liver	3	Tablespoon	Panadol	Prior experience	Doctor	Severity of illness	Doctor recommendation
Father	30	Bachelor	Female	3	No	Yes	Syrup	Yes	Yes	Yes	No	100	2	4-6h	Until expiry	Maybe	Immunosuppression	4	Tablespoon	Panadol	Prior experience	Doctor	Severity of illness	Pharmacist recommendation
Mother	25	Bachelor	Male	7	No	Yes	Syrup	Yes	No	Yes	No	100	2	4-6h	Until expiry	Maybe	Immunosuppression	4	Tablespoon	Panadol	Prior experience	Doctor	Severity of illness	Doctor recommendation
Mother	25	Bachelor	Female	4	No	Yes	Syrup	Yes	No	Yes	No	100	2	4-6h	Until expiry	Maybe	Stomach	4	Teaspoon	Panadol	Prior experience	Doctor	Severity of illness	Doctor recommendation
Father	30	Bachelor	Male	7	No	Yes	Syrup	Yes	No	Yes	No	100	3	4-6h	Until expiry	Maybe	Stomach	3	Tablespoon	Calpol + Panadol	Prior experience	Doctor	Severity of illness	Doctor recommendation
Father	30	Bachelor	Female	4	No	Yes	Syrup	Yes	No	No	No	100	2	4-6h	Until expiry	Maybe	Stomach	2	Teaspoon	Panadol	Prior experience	Doctor	Severity of illness	Doctor recommendation
Father	25	Bachelor	Male	4	No	Don’t know	Syrup	Yes	Yes	Yes	No	100	3	4-6h	Until expiry	Yes	Immunosuppression	4	Cap	Panadol	Prior experience	Doctor	Severity of illness	Doctor recommendation
Father	25	Bachelor	Female	3	No	Yes	Syrup	Yes	No	Yes	No	99	3	>6h	Until expiry	Maybe	Immunosuppression	2	Tablespoon	Panadol	Prior experience	Doctor	Severity of illness	Easy to use
Mother	30	Bachelor	Female	5	No	Don’t know	Drops	Yes	No	Yes	No	100	2	4-6h	6 months	Yes	Immunosuppression	4	Tablespoon	Panadol	Prior experience	Doctor	Severity of illness	Doctor recommendation
Father	30	Bachelor	Male	6	Yes	Yes	Syrup	Yes	Yes	No	No	100	2	4-6h	Until expiry	Yes	Stomach	4	Tablespoon	Panadol	Prior experience	Doctor	Severity of illness	Doctor recommendation
Mother	30	Bachelor	Male	7	No	Yes	Syrup	Yes	No	Yes	No	100	3	4-6h	Until expiry	No	Stomach	4	Tablespoon	Panadol	Prior experience	Doctor	Severity of illness	Doctor recommendation
Mother	30	Bachelor	Male	8	No	Yes	Syrup	Yes	No	Yes	No	100	2	4-6h	Until expiry	Yes	Immunosuppression	2	Tablespoon	Panadol	Prior experience	Doctor	Severity of illness	Doctor recommendation
Mother	30	Bachelor	Male	3	No	Yes	Syrup	Yes	No	Yes	No	100	2	4-6h	Until expiry	Yes	Stomach	2	Teaspoon	Panadol	Prior experience	Doctor	Severity of illness	Doctor recommendation
Mother	25	High school	Female	4	No	Yes	Syrup	Yes	No	Yes	No	100	2	4-6h	Until expiry	Yes	Liver	2	Tablespoon	Panadol	Prior experience	Doctor	Severity of illness	Doctor recommendation
Mother	30	Bachelor	Female	4	No	Yes	Syrup	Yes	No	Yes	No	100	3	4-6h	Until expiry	Yes	Liver	3	Tablespoon	Panadol	Prior experience	Doctor	Severity of illness	Doctor recommendation
Mother	30	Bachelor	Male	4	No	Don’t know	Syrup	Yes	No	Yes	No	100	3	4-6h	Until expiry	Maybe	Liver	5	Tablespoon	Panadol	Prior experience	Doctor	Severity of illness	Doctor recommendation
Mother	25	Bachelor	Female	3	No	Yes	Syrup	Yes	No	No	No	99	3	>6h	Until expiry	No	Immunosuppression	5	Tablespoon	Panadol	Prior experience	Doctor	Severity of illness	Doctor recommendation
Father	30	Bachelor	Female	3	No	Yes	Syrup	Yes	No	Yes	No	100	2	4-6h	Until expiry	Yes	Liver	4	Tablespoon	Panadol	Prior experience	Doctor	Severity of illness	Doctor recommendation
Mother	25	Bachelor	Female	3	No	Yes	Syrup	Yes	No	Yes	No	100	2	4-6h	Until expiry	Maybe	Liver	4	Teaspoon	Panadol	Prior experience	Previous experience	Severity of illness	Efficacy
Father	25	Bachelor	Female	4	Yes	Don’t know	Syrup	Yes	Yes	Yes	No	100	2	4-6h	Until expiry	Yes	Liver	2	Teaspoon	Panadol	Prior experience	Own knowledge	Severity of illness	Doctor recommendation
Mother	25	Bachelor	Male	4	No	Yes	Syrup	Yes	No	Yes	No	100	2	4-6h	Until expiry	Yes	Liver	5	Tablespoon	Panadol	Prior experience	Doctor	Severity of illness	Doctor recommendation
Father	25	High school	Female	7	No	Yes	Syrup	Yes	Yes	Yes	No	100	2	4-6h	Until expiry	No	Stomach	2	Tablespoon	Panadol	Prior experience	Doctor	Severity of illness	Doctor recommendation
Mother	25	Bachelor	Male	3	No	Yes	Syrup	Yes	No	Yes	No	100	2	4-6h	Until expiry	Maybe	Immunosuppression	2	Tablespoon	Panadol	Prior experience	Doctor	Severity of illness	Doctor recommendation
Father	30	Bachelor	Female	5	Yes	Don’t know	Syrup	Yes	Yes	Yes	No	100	2	4-6h	Until expiry	Maybe	Other	2	Tablespoon	Panadol	Prior experience	Doctor	Age	Doctor recommendation
Father	30	Bachelor	Female	3	No	Yes	Syrup	Yes	No	No	No	100	2	4-6h	Until expiry	No	Immunosuppression	4	Tablespoon	Panadol	Prior experience	Doctor	Severity of illness	Doctor recommendation
Mother	30	Bachelor	Female	5	No	Don’t know	Syrup	Yes	No	No	No	100	3	4-6h	Until expiry	Maybe	Immunosuppression	1	Tablespoon	Panadol	Prior experience	Doctor	Severity of illness	Doctor recommendation
Mother	30	Bachelor	Female	8	No	Yes	Syrup	Yes	No	Yes	No	100	2	>6h	Until expiry	Yes	Immunosuppression	4	Tablespoon	Panadol	Prior experience	Doctor	Age	Doctor recommendation
Mother	30	Middle school	Female	3	No	Yes	Syrup	Yes	No	Yes	No	100	3	<4h	Until expiry	Maybe	Stomach	4	Tablespoon	Panadol	Prior experience	Doctor	Severity of illness	Doctor recommendation
Mother	30	Bachelor	Male	3	No	Yes	Syrup	Yes	No	Yes	No	100	2	4-6h	Until expiry	No	Stomach	4	Tablespoon	Panadol	Prior experience	Doctor	Severity of illness	Doctor recommendation
Mother	25	Bachelor	Female	3	No	Yes	Syrup	Yes	No	Yes	No	100	2	4-6h	Until expiry	Maybe	Stomach	4	Teaspoon	Panadol	Prior experience	Doctor	Severity of illness	Doctor recommendation
Mother	30	Bachelor	Female	6	Yes	Yes	Syrup	Yes	No	Yes	No	100	2	4-6h	Until expiry	Yes	Stomach	4	Tablespoon	Panadol	Prior experience	Doctor	Severity of illness	Doctor recommendation
Mother	30	Bachelor	Female	3	Yes	Yes	Syrup	Yes	No	No	No	100	2	4-6h	Until expiry	Yes	Stomach	5	Tablespoon	Panadol	Prior experience	Doctor	Doctor consultation	Doctor recommendation
Mother	25	Bachelor	Male	1	No	Yes	Syrup	Yes	No	Yes	No	100	2	4-6h	Until expiry	Yes	Immunosuppression	2	Tablespoon	Panadol	Prior experience	Doctor	Severity of illness	Doctor recommendation
Mother	25	Bachelor	Male	4	No	Yes	Syrup	Yes	Yes	No	No	100	3	4-6h	Until expiry	Maybe	Liver	5	Tablespoon	Panadol	Prior experience	Doctor	Severity of illness	Doctor recommendation
Mother	30	Bachelor	Male	7	No	Yes	Syrup	Yes	No	Yes	No	100	3	4-6h	Until expiry	Maybe	Liver	5	Teaspoon	Panadol	Prior experience	Relatives/Friends	Severity of illness	Easy to use
Father	35	Bachelor	Female	6	No	Don’t know	Syrup	Yes	No	Yes	No	100	2	4-6h	Until expiry	Yes	Liver	5	Tablespoon	Panadol	Prior experience	Doctor	Severity of illness	Doctor recommendation
Father	30	Bachelor	Female	3	No	Yes	Syrup	Yes	No	No	No	100	2	4-6h	Until expiry	Yes	Stomach	5	Tablespoon	Panadol	Prior experience	Doctor	Severity of illness	Pharmacist recommendation
Father	30	Bachelor	Male	3	No	Don’t know	Syrup	Yes	No	No	No	100	3	4-6h	Until expiry	No	Liver	3	Tablespoon	Panadol	Prior experience	Doctor	Severity of illness	Doctor recommendation
Mother	25	Bachelor	Female	7	No	Yes	Syrup	Yes	No	Yes	No	100	2	4-6h	Until expiry	Yes	Stomach	2	Tablespoon	Panadol	Prior experience	Doctor	Severity of illness	Doctor recommendation
Mother	30	Bachelor	Male	5	No	Yes	Syrup	Yes	No	Yes	No	100	2	4-6h	Until expiry	No	Immunosuppression	4	Tablespoon	Calpol + Panadol	Prior experience	Doctor	Severity of illness	Doctor recommendation
Mother	30	Bachelor	Male	3	No	Yes	Syrup	Yes	No	Yes	No	100	2	4-6h	Until expiry	No	Liver	5	Tablespoon	Panadol	Prior experience	Doctor	Severity of illness	Easy to use
Mother	30	Bachelor	Female	3	Yes	Don’t know	Syrup	Yes	No	No	No	100	2	4-6h	Until expiry	No	Immunosuppression	3	Teaspoon	Panadol	Prior experience	Doctor	Age	Doctor recommendation
Father	30	Bachelor	Male	7	No	Yes	Syrup	Yes	No	Yes	No	100	2	4-6h	Until expiry	No	Liver	2	Tablespoon	Panadol	Prior experience	Doctor	Severity of illness	Doctor recommendation
Mother	30	Bachelor	Male	3	No	Yes	Syrup	Yes	No	No	No	100	2	4-6h	Until expiry	Yes	Liver	4	Tablespoon	Panadol	Prior experience	Doctor	Severity of illness	Doctor recommendation
Mother	25	High school	Male	6	No	Don’t know	Syrup	Yes	No	Yes	No	100	2	4-6h	Until expiry	Yes	Liver	3	Tablespoon	Panadol	Prior experience	Pharmacist	Severity of illness	Doctor recommendation
Mother	30	Bachelor	Male	3	No	Yes	Syrup	Yes	No	Yes	No	100	3	>6h	Until expiry	Maybe	Stomach	2	Teaspoon	Panadol	Prior experience	Doctor	Severity of illness	Doctor recommendation
Mother	30	Bachelor	Male	6	No	Yes	Syrup	Yes	No	No	No	100	3	4-6h	Until expiry	No	Liver	5	Tablespoon	Calpol + Panadol	Prior experience	Doctor	Severity of illness	Easy to use
Father	30	Bachelor	Female	3	No	Don’t know	Syrup	Yes	No	No	No	100	2	4-6h	Until expiry	Maybe	Other	2	Cap	Panadol	Prior experience	Doctor	Severity of illness	Doctor recommendation
Mother	30	Bachelor	Male	7	No	Don’t know	Syrup	Yes	No	No	No	100	2	4-6h	Until expiry	No	Liver	5	Tablespoon	Panadol	Prior experience	Doctor	Severity of illness	Doctor recommendation
Father	30	Bachelor	Male	3	Yes	Don’t know	Syrup	Yes	No	Yes	No	100	3	4-6h	Until expiry	Yes	Liver	4	Tablespoon	Panadol	Prior experience	Doctor	Severity of illness	Doctor recommendation
Mother	25	Bachelor	Male	5	No	Yes	Syrup	Yes	No	Yes	No	100	2	4-6h	Until expiry	Yes	Liver	4	Tablespoon	Panadol	Prior experience	Doctor	Age	Doctor recommendation
Father	30	Bachelor	Female	3	Yes	Yes	Syrup	Yes	No	Yes	No	100	2	4-6h	Until expiry	No	Liver	4	Tablespoon	Panadol	Prior experience	Doctor	Severity of illness	Doctor recommendation
Father	30	Bachelor	Male	3	Yes	Yes	Syrup	Yes	No	Yes	No	100	2	4-6h	Until expiry	Yes	Immunosuppression	4	Tablespoon	Panadol	Prior experience	Doctor	Severity of illness	Doctor recommendation
Father	30	Bachelor	Male	3	No	Yes	Syrup	Yes	No	Yes	No	100	3	>6h	Until expiry	Maybe	Stomach	5	Tablespoon	Panadol	Prior experience	Doctor	Severity of illness	Doctor recommendation
Mother	30	Bachelor	Male	7	No	Don’t know	Syrup	Yes	No	Yes	Yes	100	2	4-6h	Until expiry	No	Stomach	5	Tablespoon	Panadol	Prior experience	Doctor	Severity of illness	Doctor recommendation
Mother	30	Bachelor	Male	7	No	No	Syrup	Yes	No	No	No	100	2	4-6h	Until expiry	Maybe	Stomach	4	Tablespoon	Panadol	Prior experience	Doctor	Severity of illness	Doctor recommendation
Father	30	Bachelor	Male	3	No	Yes	Syrup	Yes	No	Yes	No	100	2	4-6h	Until expiry	Maybe	Liver	3	Tablespoon	Panadol	Prior experience	Doctor	Severity of illness	Doctor recommendation
Mother	30	Bachelor	Female	4	No	Yes	Syrup	Yes	No	Yes	No	100	2	4-6h	Until expiry	Maybe	Stomach	4	Tablespoon	Panadol	Prior experience	Doctor	Severity of illness	Doctor recommendation
Father	35	Bachelor	Female	8	Yes	Don’t know	Syrup	Yes	No	No	No	100	2	4-6h	Until expiry	Maybe	Liver	3	Tablespoon	Panadol	Prior experience	Doctor	Severity of illness	Doctor recommendation
Father	30	Bachelor	Male	6	Yes	Yes	Syrup	Yes	No	Yes	No	100	3	4-6h	Until expiry	Yes	Immunosuppression	2	Teaspoon	Panadol	Prior experience	Doctor	Severity of illness	Doctor recommendation
Mother	30	Bachelor	Male	3	No	Yes	Syrup	Yes	No	Yes	No	100	2	4-6h	Until expiry	Yes	Immunosuppression	1	Teaspoon	Panadol	Prior experience	Doctor	Severity of illness	Doctor recommendation
Mother	25	Bachelor	Female	5	No	Yes	Syrup	Yes	Yes	No	No	100	2	4-6h	Until expiry	Maybe	Liver	4	Tablespoon	Calpol + Panadol	Prior experience	Doctor	Severity of illness	Doctor recommendation
Father	25	Bachelor	Male	8	No	Yes	Syrup	Yes	No	Yes	No	100	3	4-6h	Until expiry	Maybe	Renal	4	Tablespoon	Panadol	Prior experience	Doctor	Severity of illness	Doctor recommendation
Mother	25	Bachelor	Male	3	No	Yes	Syrup	Yes	No	Yes	No	100	3	4-6h	Until expiry	Yes	Liver	2	Tablespoon	Panadol	Prior experience	Doctor	Severity of illness	Doctor recommendation
Mother	30	Bachelor	Male	3	Yes	Yes	Syrup	Yes	No	Yes	Yes	100	3	4-6h	Until expiry	Yes	Stomach	4	Tablespoon	Panadol	Prior experience	Doctor	Severity of illness	Doctor recommendation
Father	30	Bachelor	Male	3	No	Don’t know	Syrup	Yes	No	Yes	No	100	2	4-6h	Until expiry	Maybe	Stomach	5	Tablespoon	Panadol	Prior experience	Doctor	Severity of illness	Doctor recommendation
Mother	35	Bachelor	Female	7	No	Yes	Syrup	Yes	No	Yes	No	100	3	4-6h	Until expiry	Yes	Stomach	3	Cap	Panadol	Prior experience	Doctor	Severity of illness	Doctor recommendation
Mother	30	Bachelor	Female	6	No	Don’t know	Syrup	Yes	No	Yes	No	100	2	Don’t know	Until expiry	Maybe	Stomach	5	Tablespoon	Calpol + Panadol	Prior experience	Doctor	Severity of illness	Doctor recommendation
Mother	25	Middle school	Male	5	No	Yes	Syrup	Yes	No	Yes	No	100	2	>6h	Until expiry	No	Liver	3	Tablespoon	Panadol	Prior experience	Doctor	Severity of illness	Doctor recommendation
Mother	25	Bachelor	Male	3	No	Don’t know	Syrup	Yes	No	No	No	100	3	4-6h	Until expiry	Maybe	Stomach	5	Tablespoon	Panadol	Prior experience	Doctor	Severity of illness	Doctor recommendation
Mother	25	Bachelor	Female	3	No	Yes	Syrup	Yes	Yes	Yes	No	100	2	4-6h	Until expiry	No	Liver	3	Tablespoon	Panadol	Prior experience	Doctor	Severity of illness	Doctor recommendation
Mother	30	Bachelor	Male	3	No	Don’t know	Syrup	Yes	No	Yes	No	100	3	4-6h	Until expiry	Maybe	Liver	3	Tablespoon	Panadol	Prior experience	Doctor	Severity of illness	Doctor recommendation
Mother	30	Bachelor	Male	3	No	Yes	Syrup	Yes	No	Yes	No	100	3	>6h	Until expiry	No	Stomach	2	Tablespoon	Panadol	Prior experience	Doctor	Severity of illness	Doctor recommendation
Mother	30	Bachelor	Male	5	No	Yes	Syrup	Yes	Yes	Yes	No	100	2	4-6h	Until expiry	Maybe	Liver	3	Tablespoon	Panadol	Prior experience	Doctor	Age	Doctor recommendation
Father	30	Bachelor	Female	3	No	Yes	Syrup	Yes	No	Yes	No	100	2	4-6h	Until expiry	No	Liver	3	Tablespoon	Panadol	Prior experience	Doctor	Severity of illness	Doctor recommendation
Father	30	Bachelor	Female	3	No	Yes	Syrup	Yes	Yes	Yes	No	100	2	4-6h	Until expiry	Yes	Liver	4	Tablespoon	Panadol	Prior experience	Doctor	Severity of illness	Efficacy
Father	30	Bachelor	Female	7	No	Yes	Syrup	Yes	Yes	Yes	No	100	2	4-6h	Until expiry	Maybe	Stomach	5	Not Used	Panadol	Prior experience	Doctor	Severity of illness	Doctor recommendation
Mother	30	Bachelor	Female	4	No	Don’t know	Syrup	Yes	Yes	Yes	No	100	2	<4h	Until expiry	Yes	Stomach	4	Teaspoon	Panadol	Prior experience	Doctor	Severity of illness	Doctor recommendation
Father	30	Bachelor	Male	3	No	Yes	Syrup	Yes	No	Yes	No	100	2	4-6h	Until expiry	Maybe	Liver	3	Tablespoon	Panadol	Prior experience	Doctor	Severity of illness	Doctor recommendation
Mother	25	Bachelor	Male	3	Yes	Yes	Syrup	Yes	No	Yes	No	100	2	4-6h	Until expiry	No	Liver	3	Tablespoon	Panadol	Prior experience	Doctor	Severity of illness	Doctor recommendation
Mother	25	Bachelor	Female	3	No	Yes	Syrup	Yes	No	Yes	No	100	3	>6h	Until expiry	Yes	Stomach	3	Tablespoon	Panadol	Prior experience	Doctor	Severity of illness	Doctor recommendation
Father	25	Bachelor	Female	6	Yes	Yes	Syrup	Yes	Yes	Yes	No	100	2	4-6h	Until expiry	Yes	Stomach	2	Tablespoon	Panadol	Prior experience	Doctor	Severity of illness	Doctor recommendation
Mother	30	Bachelor	Female	4	Yes	Yes	Syrup	Yes	No	Yes	Yes	100	2	4-6h	Until expiry	Maybe	Immunosuppression	4	Tablespoon	Panadol	Prior experience	Previous experience	Severity of illness	Doctor recommendation
Mother	25	Bachelor	Male	3	No	Yes	Syrup	Yes	No	Yes	No	100	3	4-6h	Until expiry	Yes	Stomach	5	Tablespoon	Panadol	Prior experience	Doctor	Severity of illness	Doctor recommendation
Father	30	Bachelor	Male	7	No	Yes	Syrup	Yes	No	Yes	No	100	3	4-6h	Until expiry	No	Stomach	4	Tablespoon	Panadol	Prior experience	Doctor	Severity of illness	Doctor recommendation
Father	30	Bachelor	Male	4	No	Yes	Syrup	Yes	No	No	No	100	2	4-6h	Until expiry	Maybe	Immunosuppression	4	Tablespoon	Panadol	Prior experience	Doctor	Severity of illness	Doctor recommendation
Father	30	Bachelor	Female	6	No	Yes	Syrup	Yes	Yes	Yes	Yes	100	2	4-6h	Until expiry	Yes	Liver	2	Tablespoon	Panadol	Doctor fee too expensive	Doctor	Severity of illness	Doctor recommendation
Father	30	High school	Female	3	Yes	Yes	Syrup	Yes	No	Yes	No	100	2	4-6h	Until expiry	Maybe	Stomach	4	Tablespoon	Panadol	Prior experience	Doctor	Severity of illness	Doctor recommendation
Mother	30	Bachelor	Male	6	No	Yes	Syrup	Yes	No	Yes	No	100	3	4-6h	Until expiry	Maybe	Immunosuppression	5	Tablespoon	Panadol	Prior experience	Doctor	Severity of illness	Easy to use
Father	30	Bachelor	Female	5	No	Don’t know	Syrup	Yes	No	Yes	No	100	2	4-6h	Until expiry	Maybe	Liver	4	Tablespoon	Panadol	Prior experience	Doctor	Severity of illness	Doctor recommendation
Father	25	Bachelor	Male	5	No	Yes	Syrup	Yes	No	Yes	No	100	2	4-6h	6 months	Maybe	Stomach	5	Tablespoon	Panadol	Prior experience	Doctor	Severity of illness	Doctor recommendation
Father	30	Bachelor	Male	6	No	Yes	Syrup	Yes	No	No	No	99	3	4-6h	Until expiry	Maybe	Liver	3	Teaspoon	Panadol	Prior experience	Previous experience	Severity of illness	Doctor recommendation
Father	30	Bachelor	Male	3	No	Don’t know	Syrup	Yes	No	Yes	No	100	3	4-6h	Until expiry	Yes	Stomach	4	Tablespoon	Panadol	Prior experience	Doctor	Age	Doctor recommendation
Father	30	Bachelor	Female	3	No	Yes	Syrup	Yes	No	Yes	No	100	3	4-6h	Until expiry	Yes	Liver	2	Tablespoon	Panadol	Prior experience	Doctor	Age	Doctor recommendation
Father	25	Bachelor	Male	4	Yes	Yes	Syrup	Yes	No	Yes	No	100	2	4-6h	Until expiry	Yes	Liver	4	Tablespoon	Calpol + Panadol	Prior experience	Doctor	Severity of illness	Doctor recommendation
Mother	30	Bachelor	Male	3	No	Don’t know	Syrup	Yes	No	Yes	No	100	2	4-6h	Until expiry	Maybe	Stomach	5	Tablespoon	Panadol	Prior experience	Doctor	Age	Doctor recommendation
Father	30	Bachelor	Male	4	No	Yes	Syrup	Yes	No	Yes	No	100	2	4-6h	Until expiry	Maybe	Liver	3	Tablespoon	Calpol + Panadol	Prior experience	Doctor	Severity of illness	Doctor recommendation
Father	30	Bachelor	Female	3	No	Yes	Syrup	Yes	No	Yes	No	100	3	4-6h	Until expiry	Maybe	Stomach	4	Tablespoon	Panadol	Prior experience	Doctor	Severity of illness	Easy to use
Mother	30	High school	Female	6	No	Yes	Syrup	Yes	Yes	Yes	No	100	2	4-6h	Until expiry	Maybe	Stomach	2	Tablespoon	Panadol	Prior experience	Doctor	Severity of illness	Doctor recommendation
Father	25	Bachelor	Female	3	Yes	Yes	Syrup	Yes	No	Yes	No	100	3	4-6h	Until expiry	No	Immunosuppression	5	Tablespoon	Panadol	Prior experience	Doctor	Severity of illness	Doctor recommendation
Mother	30	Bachelor	Female	6	No	Don’t know	Syrup	Yes	No	Yes	No	100	2	4-6h	Until expiry	Yes	Immunosuppression	3	Tablespoon	Panadol	Prior experience	Previous experience	Severity of illness	Doctor recommendation
Mother	30	Bachelor	Male	5	No	Yes	Syrup	Yes	Yes	Yes	No	100	3	4-6h	Until expiry	Yes	Stomach	5	Teaspoon	Panadol	Prior experience	Doctor	Severity of illness	Doctor recommendation
Mother	30	Bachelor	Male	4	No	Don’t know	Syrup	Yes	No	Yes	Yes	100	2	4-6h	Until expiry	Maybe	Liver	4	Tablespoon	Panadol	Prior experience	Doctor	Severity of illness	Doctor recommendation
Mother	30	Bachelor	Female	3	No	Don’t know	Syrup	Yes	No	Yes	No	100	3	4-6h	Until expiry	Yes	Stomach	4	Tablespoon	Panadol	Prior experience	Doctor	Severity of illness	Efficacy
Mother	30	Bachelor	Male	5	No	Yes	Syrup	Yes	No	Yes	No	100	2	4-6h	Until expiry	Maybe	Stomach	4	Tablespoon	Panadol	Prior experience	Previous experience	Severity of illness	Doctor recommendation
Mother	30	Bachelor	Female	3	No	Yes	Syrup	Yes	No	No	No	100	2	4-6h	Until expiry	Yes	Liver	4	Tablespoon	Panadol	Prior experience	Doctor	Severity of illness	Doctor recommendation
Mother	25	Bachelor	Female	8	No	Yes	Syrup	Yes	No	Yes	No	100	3	4-6h	Until expiry	No	Stomach	4	Tablespoon	Panadol	Prior experience	Doctor	Severity of illness	Doctor recommendation
Mother	30	Bachelor	Female	3	No	Yes	Syrup	Yes	Yes	No	No	100	3	4-6h	Until expiry	No	Liver	6	Teaspoon	Panadol	Prior experience	Doctor	Severity of illness	Doctor recommendation
Father	25	Bachelor	Male	5	No	Don’t know	Syrup	Yes	No	Yes	No	100	2	4-6h	Until expiry	Yes	Liver	2	Teaspoon	Panadol	Prior experience	Doctor	Severity of illness	Doctor recommendation
Mother	30	Bachelor	Female	3	No	Yes	Syrup	Yes	No	Yes	No	100	2	4-6h	Until expiry	Yes	Immunosuppression	4	Teaspoon	Panadol	Prior experience	Doctor	Age	Doctor recommendation
Mother	30	Bachelor	Male	3	No	Yes	Syrup	Yes	No	Yes	No	100	3	4-6h	Until expiry	Yes	Immunosuppression	3	Tablespoon	Panadol	Prior experience	Doctor	Severity of illness	Doctor recommendation
Mother	35	Bachelor	Female	3	Yes	Don’t know	Syrup	Yes	No	Yes	No	100	2	4-6h	Until expiry	Maybe	Liver	4	Tablespoon	Panadol	Prior experience	Doctor	Severity of illness	Doctor recommendation
Mother	30	Bachelor	Female	3	No	Yes	Syrup	Yes	Yes	Yes	No	100	2	4-6h	Until expiry	No	Stomach	4	Tablespoon	Panadol	Prior experience	Doctor	Severity of illness	Doctor recommendation
Mother	30	Bachelor	Female	3	No	Don’t know	Syrup	Yes	No	Yes	No	100	2	4-6h	Until expiry	Yes	Liver	2	Teaspoon	Panadol	Prior experience	Doctor	Severity of illness	Doctor recommendation
Mother	30	Bachelor	Male	3	Yes	Yes	Syrup	Yes	Yes	Yes	No	100	2	4-6h	Until expiry	Yes	Liver	3	Tablespoon	Panadol	Prior experience	Doctor	Severity of illness	Doctor recommendation
Father	25	Bachelor	Male	6	No	Don’t know	Syrup	Yes	Yes	No	No	100	3	<4h	Until expiry	No	Immunosuppression	4	Tablespoon	Panadol	Prior experience	Doctor	Severity of illness	Doctor recommendation
Father	30	Bachelor	Male	5	No	Yes	Syrup	Yes	Yes	Yes	No	100	2	4-6h	Until expiry	Yes	Liver	2	Tablespoon	Calpol + Panadol	Prior experience	Doctor	Severity of illness	Doctor recommendation
Mother	30	Bachelor	Male	6	No	Yes	Syrup	Yes	No	Yes	No	100	3	<4h	Until expiry	Maybe	Liver	5	Teaspoon	Panadol	Prior experience	Doctor	Severity of illness	Doctor recommendation
Father	25	Bachelor	Male	3	No	Don’t know	Syrup	Yes	No	No	No	100	2	4-6h	Until expiry	Maybe	Stomach	4	Tablespoon	Panadol	Prior experience	Doctor	Severity of illness	Doctor recommendation
Father	30	Bachelor	Male	7	No	Yes	Syrup	Yes	No	No	No	100	3	4-6h	Until expiry	Maybe	Liver	5	Tablespoon	Panadol	Prior experience	Doctor	Severity of illness	Doctor recommendation
Father	25	Bachelor	Female	6	No	Yes	Syrup	Yes	No	Yes	No	100	2	4-6h	Until expiry	Yes	Immunosuppression	2	Tablespoon	Panadol	Prior experience	Doctor	Severity of illness	Easy to use
Mother	25	Bachelor	Male	4	No	Yes	Syrup	Yes	No	Yes	No	100	3	4-6h	Until expiry	Maybe	Immunosuppression	3	Tablespoon	Panadol	Other	Doctor	Severity of illness	Doctor recommendation
Mother	30	Bachelor	Female	7	No	Don’t know	Syrup	Yes	No	Yes	No	100	3	4-6h	Until expiry	Yes	Stomach	2	Teaspoon	Panadol	Prior experience	Doctor	Weight	Doctor recommendation
Father	25	Bachelor	Female	3	Yes	Yes	Syrup	Yes	No	No	No	100	4	4-6h	Until expiry	Maybe	Immunosuppression	3	Tablespoon	Panadol	Prior experience	Doctor	Severity of illness	Doctor recommendation
Father	30	Bachelor	Male	5	No	Don’t know	Syrup	Yes	No	Yes	No	100	3	4-6h	Until expiry	Maybe	Liver	2	Tablespoon	Calpol + Panadol	Prior experience	Doctor	Severity of illness	Doctor recommendation
Father	30	Bachelor	Female	3	No	Don’t know	Syrup	Yes	No	Yes	No	100	2	>6h	Until expiry	Maybe	Stomach	5	Tablespoon	Panadol	Prior experience	Doctor	Severity of illness	Doctor recommendation
Mother	30	Bachelor	Female	4	No	Don’t know	Syrup	Yes	No	No	No	100	3	4-6h	Until expiry	Maybe	Liver	3	Teaspoon	Calpol + Panadol	Prior experience	Doctor	Severity of illness	Doctor recommendation
Mother	30	Bachelor	Male	3	No	Don’t know	Syrup	Yes	Yes	Yes	No	100	3	4-6h	Until expiry	No	Liver	4	Teaspoon	Panadol	Prior experience	Doctor	Severity of illness	Doctor recommendation
Father	30	Bachelor	Male	3	No	Don’t know	Syrup	Yes	No	Yes	No	100	3	>6h	Until expiry	Yes	Stomach	4	Tablespoon	Panadol	Prior experience	Own knowledge	Severity of illness	Doctor recommendation
Mother	30	Bachelor	Male	4	No	Yes	Syrup	Yes	No	Yes	Yes	100	3	>6h	Until expiry	Maybe	Stomach	4	Not Used	Panadol	Prior experience	Doctor	Severity of illness	Doctor recommendation
Mother	30	Bachelor	Male	7	Yes	Yes	Syrup	Yes	No	Yes	No	100	2	4-6h	Until expiry	No	Stomach	4	Teaspoon	Panadol	Prior experience	Doctor	Severity of illness	Doctor recommendation
Mother	30	Bachelor	Female	3	No	Don’t know	Syrup	Yes	No	Yes	No	100	2	4-6h	Until expiry	No	Immunosuppression	2	Tablespoon	Panadol	Prior experience	Doctor	Severity of illness	Doctor recommendation
Father	30	Bachelor	Male	8	No	Yes	Syrup	Yes	No	Yes	No	100	2	>6h	Until expiry	Yes	Immunosuppression	5	Teaspoon	Panadol	Prior experience	Doctor	Severity of illness	Doctor recommendation
Mother	30	High school	Male	3	No	Yes	Syrup	Yes	Yes	Yes	No	100	2	4-6h	Until expiry	No	Stomach	5	Tablespoon	Panadol	Prior experience	Doctor	Severity of illness	Doctor recommendation
Mother	35	Bachelor	Female	5	No	Don’t know	Syrup	Yes	Yes	No	No	100	2	4-6h	Until expiry	Maybe	Immunosuppression	3	Tablespoon	Calpol + Panadol	Prior experience	Doctor	Weight	Doctor recommendation
Mother	30	Bachelor	Male	6	No	Yes	Syrup	Yes	No	Yes	No	100	2	4-6h	Until expiry	Maybe	Stomach	4	Tablespoon	Calpol + Panadol	Prior experience	Doctor	Severity of illness	Doctor recommendation
Mother	30	Bachelor	Female	3	No	Yes	Syrup	Yes	No	Yes	No	100	3	4-6h	Until expiry	No	Stomach	4	Teaspoon	Panadol	Prior experience	Doctor	Severity of illness	Doctor recommendation
Mother	25	Bachelor	Female	3	No	Don’t know	Syrup	Yes	No	No	No	100	2	4-6h	3 months	Maybe	Liver	4	Tablespoon	Panadol	Prior experience	Doctor	Severity of illness	Doctor recommendation
Mother	30	Bachelor	Male	3	No	Don’t know	Syrup	Yes	No	Yes	No	100	2	4-6h	Until expiry	Yes	Stomach	3	Teaspoon	Panadol	Prior experience	Doctor	Severity of illness	Doctor recommendation
Father	30	Bachelor	Male	3	No	Don’t know	Syrup	Yes	No	No	No	100	2	4-6h	Until expiry	Maybe	Stomach	3	Cap	Panadol	Prior experience	Doctor	Severity of illness	Doctor recommendation
Mother	25	High school	Male	4	Yes	Don’t know	Syrup	Yes	No	No	No	100	3	4-6h	Until expiry	Yes	Stomach	4	Tablespoon	Calpol + Panadol	Prior experience	Doctor	Severity of illness	Doctor recommendation
Mother	30	Bachelor	Female	3	No	Yes	Syrup	Yes	No	Yes	No	100	2	4-6h	Until expiry	Yes	Immunosuppression	3	Tablespoon	Panadol	Prior experience	Doctor	Severity of illness	Doctor recommendation
Mother	30	Bachelor	Male	7	No	Yes	Syrup	Yes	No	Yes	No	100	2	4-6h	Until expiry	Maybe	Stomach	4	Tablespoon	Panadol	Prior experience	Doctor	Severity of illness	Pharmacist recommendation
Father	30	Bachelor	Male	7	No	Yes	Syrup	Yes	No	Yes	No	100	2	4-6h	Until expiry	Maybe	Liver	2	Tablespoon	Panadol	Prior experience	Doctor	Severity of illness	Easy to use
Mother	40	Bachelor	Male	3	Yes	Yes	Syrup	Yes	No	Yes	No	100	3	4-6h	Until expiry	Maybe	Liver	4	Cap	Panadol	Prior experience	Doctor	Severity of illness	Doctor recommendation
Mother	30	Bachelor	Male	3	No	Don’t know	Syrup	Yes	No	Yes	No	99	2	4-6h	Until expiry	No	Stomach	2	Tablespoon	Panadol	Prior experience	Doctor	Severity of illness	Doctor recommendation
Mother	30	Bachelor	Female	3	No	Yes	Syrup	Yes	No	No	No	100	3	4-6h	Until expiry	Maybe	Liver	4	Tablespoon	Panadol	Prior experience	Doctor	Severity of illness	Doctor recommendation
Mother	30	Bachelor	Female	3	No	Yes	Syrup	Yes	No	Yes	No	100	3	4-6h	Until expiry	No	Liver	2	Tablespoon	Panadol	Prior experience	Doctor	Severity of illness	Doctor recommendation
Mother	30	Bachelor	Female	3	No	Yes	Syrup	Yes	No	No	No	100	2	4-6h	Until expiry	Yes	Stomach	2	Tablespoon	Panadol	Prior experience	Doctor	Severity of illness	Doctor recommendation
Mother	25	Middle school	Female	4	No	Don’t know	Syrup	Yes	No	Yes	No	100	2	4-6h	Until expiry	No	Immunosuppression	3	Tablespoon	Panadol	Prior experience	Doctor	Severity of illness	Doctor recommendation
Mother	30	Bachelor	Female	6	No	Yes	Syrup	Yes	No	Yes	No	100	3	4-6h	Until expiry	Maybe	Immunosuppression	3	Tablespoon	Calpol + Panadol	Prior experience	Doctor	Severity of illness	Doctor recommendation
Father	30	High school	Male	3	No	Yes	Syrup	Yes	No	Yes	No	100	3	4-6h	Until expiry	No	Liver	4	Tablespoon	Panadol	Prior experience	Previous experience	Severity of illness	Doctor recommendation
Mother	30	Bachelor	Male	4	No	Yes	Syrup	Yes	No	No	Yes	100	2	4-6h	Until expiry	Yes	Liver	4	Tablespoon	Panadol	Prior experience	Doctor	Severity of illness	Doctor recommendation
Father	30	Bachelor	Male	6	Yes	Yes	Syrup	Yes	Yes	Yes	No	100	2	4-6h	Until expiry	Maybe	Liver	2	Tablespoon	Panadol	Prior experience	Doctor	Severity of illness	Doctor recommendation
Mother	30	Bachelor	Male	5	No	Yes	Syrup	Yes	No	Yes	No	100	3	4-6h	Until expiry	Maybe	Stomach	3	Tablespoon	Panadol	Prior experience	Doctor	Severity of illness	Doctor recommendation
Father	30	Bachelor	Female	3	Yes	Yes	Syrup	Yes	No	No	No	100	2	4-6h	Until expiry	Yes	Stomach	2	Tablespoon	Panadol	Prior experience	Doctor	Doctor consultation	Doctor recommendation
Mother	35	Bachelor	Male	6	No	Don’t know	Syrup	Yes	No	Yes	Yes	100	2	4-6h	Until expiry	Maybe	Stomach	2	Tablespoon	Calpol + Panadol	Prior experience	Doctor	Severity of illness	Doctor recommendation
Mother	30	Middle school	Female	4	No	Don’t know	Syrup	Yes	No	Yes	No	100	2	4-6h	Until expiry	Yes	Liver	3	Tablespoon	Panadol	Prior experience	Doctor	Severity of illness	Doctor recommendation
Father	25	Bachelor	Female	7	No	Yes	Syrup	Yes	No	No	No	100	2	4-6h	Until expiry	No	Liver	4	Tablespoon	Panadol	Prior experience	Doctor	Severity of illness	Doctor recommendation
Father	25	Bachelor	Female	3	No	Don’t know	Syrup	Yes	No	Yes	No	100	3	4-6h	Until expiry	Yes	Stomach	3	Tablespoon	Panadol	Prior experience	Doctor	Severity of illness	Doctor recommendation
Mother	30	Bachelor	Female	4	No	Yes	Syrup	Yes	No	Yes	No	100	2	4-6h	Until expiry	Maybe	Liver	3	Tablespoon	Panadol	Prior experience	Doctor	Severity of illness	Doctor recommendation
Father	30	Bachelor	Male	7	No	Don’t know	Drops	Yes	No	No	No	100	2	4-6h	Until expiry	Maybe	Immunosuppression	3	Tablespoon	Panadol	Prior experience	Doctor	Severity of illness	Doctor recommendation
Mother	30	Bachelor	Female	4	Yes	Yes	Drops	Yes	No	No	No	100	2	4-6h	Until expiry	No	Immunosuppression	4	Tablespoon	Panadol	Prior experience	Pharmacist	Severity of illness	Pharmacist recommendation
Mother	30	Bachelor	Female	3	No	Don’t know	Syrup	Yes	No	Yes	Yes	100	2	4-6h	Until expiry	Yes	Immunosuppression	4	Tablespoon	Calpol + Panadol	Prior experience	Doctor	Severity of illness	Doctor recommendation
Father	30	Bachelor	Female	4	No	Yes	Syrup	Yes	Yes	Yes	Yes	100	3	4-6h	Until expiry	No	Liver	4	Tablespoon	Panadol	Prior experience	Doctor	Severity of illness	Doctor recommendation
Mother	30	Bachelor	Male	6	Yes	Don’t know	Drops	Yes	No	Yes	No	100	3	4-6h	Until expiry	No	Stomach	4	Cap	Panadol	Prior experience	Doctor	Doctor consultation	Doctor recommendation
Mother	30	High school	Male	6	No	Yes	Syrup	Yes	No	Yes	No	100	2	4-6h	Until expiry	Maybe	Liver	2	Tablespoon	Panadol	Prior experience	Doctor	Severity of illness	Doctor recommendation
Mother	30	Bachelor	Male	4	No	Don’t know	Syrup	Yes	No	Yes	No	100	2	4-6h	Until expiry	Yes	Liver	3	Tablespoon	Panadol	Prior experience	Doctor	Severity of illness	Doctor recommendation
Mother	30	Bachelor	Male	4	Yes	Yes	Syrup	Yes	Yes	Yes	No	100	3	>6h	Until expiry	No	Liver	4	Teaspoon	Panadol	Prior experience	Doctor	Severity of illness	Efficacy
Father	30	Bachelor	Male	4	No	Don’t know	Syrup	Yes	No	Yes	Yes	100	3	4-6h	Until expiry	Maybe	Liver	4	Not Used	Panadol	Prior experience	Doctor	Severity of illness	Doctor recommendation
Father	25	Bachelor	Male	1	No	Yes	Syrup	Yes	No	No	No	100	2	4-6h	Until expiry	Maybe	Liver	2	Tablespoon	Panadol	Prior experience	Previous experience	Severity of illness	Doctor recommendation
Mother	25	Bachelor	Female	4	No	Don’t know	Syrup	Yes	Yes	Yes	No	100	3	4-6h	Until expiry	No	Stomach	2	Tablespoon	Panadol	Prior experience	Doctor	Severity of illness	Doctor recommendation
Father	30	Bachelor	Male	8	No	Yes	Syrup	Yes	No	Yes	No	100	3	4-6h	Until expiry	Maybe	Liver	4	Tablespoon	Panadol	Prior experience	Medication leaflet	Severity of illness	Doctor recommendation
Mother	25	Bachelor	Male	4	No	Yes	Syrup	Yes	Yes	Yes	No	100	2	4-6h	Until expiry	Maybe	Stomach	4	Tablespoon	Panadol	Prior experience	Doctor	Severity of illness	Doctor recommendation
Mother	25	Bachelor	Male	4	No	Yes	Syrup	Yes	Yes	Yes	No	100	2	4-6h	Until expiry	Maybe	Stomach	2	Tablespoon	Calpol + Panadol	Prior experience	Doctor	Severity of illness	Doctor recommendation
Mother	25	Middle school	Female	3	No	Yes	Syrup	Yes	No	No	No	99	2	4-6h	Until expiry	Yes	Immunosuppression	3	Tablespoon	Panadol	Prior experience	Doctor	Severity of illness	Doctor recommendation
Mother	30	Bachelor	Female	6	Yes	Yes	Syrup	Yes	No	Yes	No	100	3	4-6h	Until expiry	Maybe	Other	3	Tablespoon	Panadol	Prior experience	Doctor	Severity of illness	Doctor recommendation
Mother	30	Bachelor	Female	7	No	Yes	Syrup	Yes	Yes	No	No	100	3	4-6h	Until expiry	Yes	Immunosuppression	2	Tablespoon	Panadol	Prior experience	Doctor	Severity of illness	Doctor recommendation
Mother	30	Bachelor	Female	3	No	Yes	Syrup	Yes	Yes	Yes	No	100	2	4-6h	Until expiry	No	Immunosuppression	3	Tablespoon	Panadol	Prior experience	Doctor	Severity of illness	Doctor recommendation
Mother	30	Bachelor	Male	3	No	Yes	Syrup	Yes	No	Yes	No	100	2	4-6h	Until expiry	Maybe	Stomach	5	Tablespoon	Panadol	Prior experience	Doctor	Severity of illness	Doctor recommendation
Mother	30	Bachelor	Male	3	No	Don’t know	Syrup	Yes	No	Yes	No	100	3	4-6h	Until expiry	Maybe	Immunosuppression	4	Teaspoon	Panadol	Prior experience	Doctor	Severity of illness	Doctor recommendation
Mother	25	Bachelor	Female	4	No	Yes	Syrup	Yes	Yes	Yes	No	100	3	4-6h	Until expiry	No	Liver	4	Teaspoon	Panadol	Prior experience	Doctor	Severity of illness	Doctor recommendation
Mother	30	Bachelor	Male	3	No	Don’t know	Syrup	Yes	No	Yes	No	100	3	4-6h	Until expiry	Maybe	Stomach	4	Tablespoon	Panadol	Prior experience	Doctor	Severity of illness	Doctor recommendation
Mother	30	Bachelor	Female	8	No	Yes	Syrup	Yes	Yes	Yes	No	100	3	>6h	Until expiry	Maybe	Liver	2	Tablespoon	Panadol	Prior experience	Doctor	Severity of illness	Doctor recommendation
Father	30	Bachelor	Male	4	No	Yes	Syrup	Yes	No	Yes	No	100	3	4-6h	Until expiry	Maybe	Stomach	3	Teaspoon	Panadol	Prior experience	Doctor	Severity of illness	Doctor recommendation
Mother	25	Bachelor	Female	4	No	Yes	Syrup	Yes	No	No	No	100	2	4-6h	Until expiry	Maybe	Stomach	5	Teaspoon	Panadol	Prior experience	Doctor	Severity of illness	Doctor recommendation
Father	35	Bachelor	Male	3	No	Yes	Syrup	Yes	No	Yes	Yes	100	2	4-6h	Until expiry	Yes	Stomach	2	Tablespoon	Panadol	Prior experience	Doctor	Severity of illness	Doctor recommendation
Father	30	Bachelor	Male	3	Yes	Don’t know	Syrup	Yes	No	Yes	No	100	2	4-6h	Until expiry	Maybe	Stomach	5	Tablespoon	Panadol	Prior experience	Doctor	Severity of illness	Doctor recommendation
Mother	30	Bachelor	Male	3	Yes	Yes	Syrup	Yes	No	Yes	No	100	2	4-6h	Until expiry	No	Liver	4	Tablespoon	Panadol	Prior experience	Doctor	Severity of illness	Doctor recommendation
Mother	30	Bachelor	Female	3	Yes	Yes	Syrup	Yes	Yes	No	No	100	2	4-6h	Until expiry	Maybe	Stomach	4	Tablespoon	Panadol	Prior experience	Doctor	Severity of illness	Doctor recommendation
Father	30	Bachelor	Female	4	No	Yes	Syrup	Yes	No	Yes	No	100	3	<4h	Until expiry	Maybe	Stomach	4	Tablespoon	Panadol	Prior experience	Doctor	Severity of illness	Doctor recommendation
Mother	25	Bachelor	Female	4	No	Yes	Syrup	Yes	No	Yes	No	99	3	>6h	Until expiry	No	Stomach	3	Teaspoon	Panadol	Prior experience	Doctor	Severity of illness	Doctor recommendation
Father	30	Bachelor	Male	4	Yes	Don’t know	Syrup	Yes	Yes	Yes	No	100	2	4-6h	Until expiry	Yes	Stomach	5	Tablespoon	Panadol	Prior experience	Doctor	Severity of illness	Doctor recommendation
Mother	30	Bachelor	Male	6	No	Don’t know	Syrup	Yes	No	Yes	No	100	2	4-6h	Until expiry	Yes	Liver	4	Teaspoon	Panadol	Prior experience	Doctor	Severity of illness	Doctor recommendation
Mother	25	Bachelor	Female	2	Yes	Yes	Syrup	Yes	No	No	No	100	2	4-6h	Until expiry	Maybe	Immunosuppression	4	Cap	Panadol	Prior experience	Doctor	Severity of illness	Doctor recommendation
Mother	30	Bachelor	Male	5	No	Yes	Syrup	Yes	No	Yes	No	100	2	4-6h	Until expiry	Maybe	Liver	4	Tablespoon	Panadol	Prior experience	Doctor	Severity of illness	Doctor recommendation
Father	30	Bachelor	Female	4	No	Yes	Syrup	Yes	No	Yes	No	100	2	4-6h	Until expiry	Yes	Liver	4	Tablespoon	Panadol	Prior experience	Doctor	Severity of illness	Doctor recommendation
Father	30	Bachelor	Female	3	No	Don’t know	Syrup	Yes	Yes	Yes	No	100	3	4-6h	Until expiry	Maybe	Immunosuppression	2	Tablespoon	Panadol	Prior experience	Doctor	Severity of illness	Doctor recommendation
Mother	30	Bachelor	Female	3	No	Yes	Syrup	Yes	No	Yes	No	100	2	4-6h	Until expiry	Yes	Immunosuppression	3	Tablespoon	Panadol	Prior experience	Doctor	Doctor consultation	Doctor recommendation
Father	30	Bachelor	Male	4	Yes	Yes	Syrup	Yes	No	Yes	No	100	2	4-6h	Until expiry	Maybe	Immunosuppression	3	Tablespoon	Panadol	Prior experience	Doctor	Severity of illness	Doctor recommendation
Mother	30	Bachelor	Male	6	No	Don’t know	Syrup	Yes	No	No	No	100	2	4-6h	Until expiry	Maybe	Immunosuppression	4	Tablespoon	Panadol	Prior experience	Doctor	Severity of illness	Doctor recommendation
Father	30	Bachelor	Male	3	No	Yes	Syrup	Yes	No	Yes	No	100	3	4-6h	Until expiry	Maybe	Stomach	5	Tablespoon	Calpol + Panadol	Prior experience	Doctor	Severity of illness	Doctor recommendation
Father	30	Bachelor	Female	6	No	Yes	Syrup	Yes	No	Yes	No	100	3	4-6h	Until expiry	Yes	Stomach	3	Tablespoon	Calpol + Panadol	Prior experience	Doctor	Severity of illness	Doctor recommendation
Mother	30	Bachelor	Male	3	No	Yes	Syrup	Yes	No	No	No	100	2	4-6h	Until expiry	Maybe	Immunosuppression	4	Tablespoon	Panadol	Prior experience	Doctor	Severity of illness	Doctor recommendation
Father	25	Bachelor	Female	5	Yes	Yes	Syrup	Yes	No	Yes	No	100	3	4-6h	Until expiry	Maybe	Immunosuppression	3	Tablespoon	Panadol	Prior experience	Doctor	Severity of illness	Doctor recommendation
Mother	30	Bachelor	Female	3	Yes	Yes	Syrup	Yes	No	Yes	No	100	1	4-6h	Until expiry	No	Other	3	Tablespoon	Panadol	Prior experience	Doctor	Severity of illness	Doctor recommendation
Mother	30	Bachelor	Female	3	No	Yes	Drops	Yes	No	Yes	Yes	100	2	4-6h	Until expiry	No	Liver	5	Tablespoon	Panadol	Prior experience	Doctor	Age	Doctor recommendation
Mother	30	Bachelor	Female	6	No	Yes	Syrup	Yes	No	Yes	No	100	2	<4h	Until expiry	Yes	Stomach	3	Tablespoon	Panadol	Prior experience	Doctor	Severity of illness	Doctor recommendation
Mother	25	Bachelor	Male	3	No	Yes	Syrup	Yes	No	Yes	No	100	3	>6h	Until expiry	No	Liver	4	Tablespoon	Panadol	Prior experience	Doctor	Severity of illness	Doctor recommendation
Mother	25	Bachelor	Female	3	No	Yes	Syrup	Yes	No	Yes	No	100	2	4-6h	Until expiry	Maybe	Immunosuppression	4	Tablespoon	Panadol	Prior experience	Doctor	Severity of illness	Doctor recommendation
Father	30	Bachelor	Male	3	No	Don’t know	Syrup	Yes	Yes	No	No	100	3	4-6h	Until expiry	Yes	Stomach	5	Tablespoon	Panadol	Prior experience	Doctor	Severity of illness	Doctor recommendation
Mother	20	Bachelor	Male	4	No	Yes	Syrup	Yes	Yes	No	No	100	2	4-6h	Until expiry	Maybe	Liver	3	Tablespoon	Panadol	Prior experience	Doctor	Severity of illness	Doctor recommendation
Father	30	Bachelor	Female	3	No	Yes	Syrup	Yes	No	Yes	No	100	2	4-6h	Until expiry	No	Liver	3	Teaspoon	Panadol	Prior experience	Doctor	Age	Doctor recommendation
Mother	30	Bachelor	Male	6	No	Yes	Syrup	Yes	No	Yes	No	100	2	4-6h	Until expiry	Yes	Immunosuppression	3	Tablespoon	Panadol	Prior experience	Doctor	Severity of illness	Doctor recommendation
Mother	30	Bachelor	Female	7	No	No	Syrup	Yes	No	Yes	No	100	2	4-6h	Until expiry	Yes	Stomach	3	Tablespoon	Panadol	Prior experience	Doctor	Severity of illness	Doctor recommendation
Father	30	Bachelor	Female	6	No	Don’t know	Syrup	Yes	No	Yes	No	100	3	4-6h	Until expiry	Maybe	Stomach	5	Tablespoon	Panadol	Prior experience	Doctor	Severity of illness	Doctor recommendation
Mother	30	Bachelor	Male	3	No	Don’t know	Syrup	Yes	No	Yes	No	100	2	4-6h	Until expiry	Maybe	Liver	4	Tablespoon	Panadol	Prior experience	Doctor	Severity of illness	Doctor recommendation
Father	30	Bachelor	Male	6	Yes	Yes	Syrup	Yes	Yes	Yes	No	100	3	4-6h	Until expiry	Maybe	Immunosuppression	4	Teaspoon	Panadol	Prior experience	Doctor	Severity of illness	Doctor recommendation
Mother	30	Bachelor	Female	3	No	Don’t know	Syrup	Yes	No	Yes	No	100	2	4-6h	Until expiry	Yes	Liver	5	Tablespoon	Panadol	Prior experience	Doctor	Severity of illness	Efficacy
Mother	30	Bachelor	Female	8	No	Don’t know	Syrup	Yes	No	Yes	No	99	2	4-6h	Until expiry	Maybe	Stomach	4	Tablespoon	Panadol	Prior experience	Doctor	Severity of illness	Doctor recommendation
Father	40	Bachelor	Male	7	Yes	Don’t know	Syrup	Yes	No	Yes	No	100	3	4-6h	Until expiry	No	Liver	4	Tablespoon	Panadol	Prior experience	Doctor	Severity of illness	Doctor recommendation
Father	30	Bachelor	Male	4	No	Yes	Syrup	Yes	No	No	No	99	2	<4h	Until expiry	No	Liver	4	Tablespoon	Panadol	Prior experience	Doctor	Severity of illness	Doctor recommendation
Mother	30	Bachelor	Female	3	No	Yes	Syrup	Yes	No	Yes	No	100	3	4-6h	Until expiry	No	Liver	3	Tablespoon	Panadol	Prior experience	Doctor	Severity of illness	Doctor recommendation
Mother	30	Bachelor	Female	3	No	Yes	Syrup	Yes	No	Yes	No	100	2	<4h	Until expiry	Maybe	Immunosuppression	3	Tablespoon	Panadol	Prior experience	Previous experience	Severity of illness	Doctor recommendation
Mother	30	Bachelor	Female	7	No	Yes	Syrup	Yes	Yes	No	Yes	100	3	<4h	Until expiry	Yes	Stomach	4	Tablespoon	Panadol	Prior experience	Doctor	Severity of illness	Doctor recommendation
Father	30	Bachelor	Male	8	No	Don’t know	Syrup	Yes	No	Yes	No	100	3	4-6h	Until expiry	Maybe	Stomach	2	Teaspoon	Panadol	Prior experience	Doctor	Severity of illness	Easy to use
Father	30	Bachelor	Male	4	No	Don’t know	Syrup	Yes	Yes	No	No	100	3	4-6h	Until expiry	Maybe	Stomach	3	Tablespoon	Panadol	Prior experience	Doctor	Severity of illness	Doctor recommendation
Mother	25	Bachelor	Male	4	No	Don’t know	Syrup	Yes	No	Yes	No	100	2	4-6h	Until expiry	Maybe	Liver	5	Tablespoon	Panadol	Prior experience	Doctor	Severity of illness	Doctor recommendation
Father	25	Bachelor	Male	3	No	Yes	Syrup	Yes	No	Yes	No	100	2	4-6h	Until expiry	Yes	Stomach	2	Tablespoon	Panadol	Prior experience	Doctor	Severity of illness	Doctor recommendation
Mother	30	High school	Male	3	Yes	Yes	Syrup	Yes	No	No	No	100	3	4-6h	3 months	Yes	Stomach	4	Tablespoon	Panadol	Prior experience	Doctor	Severity of illness	Doctor recommendation
Mother	25	Bachelor	Female	3	No	Yes	Syrup	Yes	Yes	Yes	No	99	2	4-6h	Until expiry	Maybe	Immunosuppression	5	Tablespoon	Panadol	Prior experience	Doctor	Severity of illness	Doctor recommendation
Mother	30	Bachelor	Female	3	No	Don’t know	Syrup	Yes	No	No	No	100	3	4-6h	Until expiry	No	Immunosuppression	4	Teaspoon	Panadol	Prior experience	Doctor	Severity of illness	Doctor recommendation
Mother	30	Bachelor	Male	3	No	Don’t know	Syrup	Yes	No	Yes	Yes	100	2	4-6h	Until expiry	Yes	Stomach	3	Tablespoon	Calpol + Panadol	Prior experience	Doctor	Severity of illness	Doctor recommendation
Mother	30	Bachelor	Female	3	No	Don’t know	Syrup	Yes	No	No	No	100	2	4-6h	Until expiry	Yes	Stomach	5	Teaspoon	Panadol	Prior experience	Previous experience	Severity of illness	Doctor recommendation
Mother	30	Bachelor	Male	3	No	Don’t know	Syrup	Yes	Yes	No	No	100	2	4-6h	3 months	Maybe	Stomach	4	Tablespoon	Panadol	Prior experience	Doctor	Severity of illness	Doctor recommendation
Mother	30	Bachelor	Male	4	Yes	Don’t know	Syrup	Yes	Yes	Yes	No	100	1	4-6h	Until expiry	Maybe	Liver	4	Tablespoon	Panadol	Prior experience	Doctor	Severity of illness	Doctor recommendation
Father	30	Bachelor	Male	3	No	Yes	Syrup	Yes	No	Yes	No	100	2	4-6h	Until expiry	Yes	Stomach	4	Tablespoon	Panadol	Prior experience	Previous experience	Age	Doctor recommendation
Mother	30	Bachelor	Female	3	No	Yes	Syrup	Yes	No	Yes	No	100	2	4-6h	Until expiry	No	Stomach	4	Tablespoon	Panadol	Prior experience	Doctor	Severity of illness	Pharmacist recommendation
Mother	30	Middle school	Male	4	Yes	Yes	Syrup	No	No	Yes	No	100	3	4-6h	Until expiry	No	Stomach	3	Tablespoon	Panadol	Prior experience	Doctor	Severity of illness	Doctor recommendation
Mother	30	Bachelor	Male	3	Yes	Yes	Syrup	Yes	No	Yes	No	100	2	4-6h	Until expiry	Maybe	Stomach	4	Tablespoon	Panadol	Prior experience	Doctor	Severity of illness	Doctor recommendation
Mother	30	Bachelor	Male	4	No	Yes	Syrup	Yes	No	Yes	No	100	2	>6h	Until expiry	No	Stomach	2	Tablespoon	Panadol	Prior experience	Doctor	Severity of illness	Doctor recommendation
Mother	30	Bachelor	Female	3	No	Yes	Drops	No	No	Yes	No	100	2	4-6h	Until expiry	Yes	Stomach	5	Tablespoon	Panadol	Prior experience	Doctor	Severity of illness	Pharmacist recommendation
Mother	30	High school	Male	6	No	Yes	Syrup	Yes	No	No	No	100	2	4-6h	Until expiry	No	Liver	4	Tablespoon	Calpol + Panadol	Prior experience	Doctor	Severity of illness	Doctor recommendation
Mother	30	Bachelor	Female	4	No	Yes	Syrup	Yes	No	Yes	No	100	2	4-6h	Until expiry	No	Liver	3	Tablespoon	Panadol	Prior experience	Doctor	Severity of illness	Doctor recommendation
Mother	25	Bachelor	Female	4	No	Yes	Syrup	Yes	No	Yes	No	100	3	4-6h	Until expiry	Maybe	Stomach	5	Tablespoon	Panadol	Prior experience	Doctor	Severity of illness	Doctor recommendation
Father	25	Bachelor	Male	3	No	Don’t know	Syrup	Yes	No	Yes	No	100	2	<4h	Until expiry	Maybe	Stomach	5	Tablespoon	Panadol	Prior experience	Doctor	Severity of illness	Doctor recommendation
Mother	30	Bachelor	Male	8	No	Yes	Syrup	Yes	No	Yes	No	100	2	>6h	Until expiry	Maybe	Liver	3	Teaspoon	Calpol + Panadol	Prior experience	Doctor	Severity of illness	Doctor recommendation
Father	30	Bachelor	Female	3	No	Yes	Syrup	Yes	No	Yes	No	100	2	4-6h	Until expiry	No	Immunosuppression	3	Cap	Panadol	Prior experience	Doctor	Severity of illness	Doctor recommendation
Mother	30	Bachelor	Female	5	No	Yes	Syrup	Yes	No	No	No	100	2	4-6h	Until expiry	Maybe	Liver	4	Tablespoon	Panadol	Prior experience	Doctor	Severity of illness	Doctor recommendation
Mother	30	Bachelor	Male	5	No	Yes	Syrup	Yes	No	Yes	No	100	2	4-6h	Until expiry	No	Stomach	5	Tablespoon	Panadol	Prior experience	Doctor	Severity of illness	Doctor recommendation
Mother	30	Bachelor	Female	4	No	Yes	Syrup	Yes	No	Yes	Yes	100	2	4-6h	Until expiry	No	Liver	5	Tablespoon	Panadol	Prior experience	Doctor	Severity of illness	Doctor recommendation
Father	30	Bachelor	Female	3	No	Don’t know	Syrup	Yes	No	Yes	No	100	3	4-6h	Until expiry	Maybe	Liver	4	Tablespoon	Panadol	Prior experience	Doctor	Severity of illness	Doctor recommendation
Father	25	Bachelor	Female	1	No	Yes	Syrup	Yes	No	Yes	No	100	2	4-6h	Until expiry	Maybe	Stomach	5	Tablespoon	Panadol	Prior experience	Doctor	Severity of illness	Doctor recommendation
Mother	30	Bachelor	Female	4	No	Yes	Syrup	Yes	Yes	Yes	No	100	3	<4h	Until expiry	Maybe	Liver	3	Tablespoon	Panadol	Prior experience	Doctor	Severity of illness	Doctor recommendation
Mother	30	Bachelor	Female	5	Yes	No	Syrup	Yes	No	No	No	100	2	4-6h	Until expiry	Maybe	Immunosuppression	4	Tablespoon	Panadol	Prior experience	Doctor	Severity of illness	Doctor recommendation
Mother	30	High school	Male	6	No	Yes	Syrup	Yes	No	Yes	No	100	3	4-6h	Until expiry	Maybe	Liver	4	Tablespoon	Panadol	Prior experience	Doctor	Severity of illness	Doctor recommendation
Mother	30	Bachelor	Male	5	No	Yes	Syrup	Yes	No	Yes	No	100	3	4-6h	Until expiry	Yes	Immunosuppression	4	Not Used	Panadol	Prior experience	Doctor	Severity of illness	Doctor recommendation
Mother	30	Bachelor	Female	7	No	Don’t know	Syrup	Yes	No	Yes	No	100	3	<4h	Until expiry	Maybe	Liver	4	Tablespoon	Panadol	Prior experience	Doctor	Severity of illness	Doctor recommendation
Mother	30	Bachelor	Male	3	No	Yes	Syrup	Yes	No	Yes	Yes	100	2	<4h	Until expiry	Yes	Liver	4	Tablespoon	Panadol	Prior experience	Doctor	Severity of illness	Doctor recommendation
Mother	25	Bachelor	Male	5	No	Don’t know	Syrup	Yes	No	Yes	No	100	2	4-6h	Until expiry	Yes	Stomach	3	Tablespoon	Panadol	Prior experience	Doctor	Severity of illness	Pharmacist recommendation
Father	30	Middle school	Female	7	Yes	Yes	Syrup	Yes	Yes	Yes	No	99	2	>6h	Until expiry	Yes	Immunosuppression	4	Tablespoon	Panadol	Prior experience	Doctor	Severity of illness	Doctor recommendation
Mother	30	Bachelor	Female	5	No	Yes	Syrup	No	No	Yes	No	100	2	4-6h	Until expiry	Yes	Immunosuppression	4	Tablespoon	Panadol	Prior experience	Doctor	Severity of illness	Pharmacist recommendation
Mother	30	Bachelor	Female	7	No	Yes	Syrup	Yes	No	Yes	No	100	2	4-6h	Until expiry	Maybe	Stomach	5	Teaspoon	Panadol	Prior experience	Doctor	Severity of illness	Doctor recommendation
Father	30	Bachelor	Female	3	No	Yes	Syrup	Yes	Yes	Yes	No	100	3	4-6h	Until expiry	No	Stomach	2	Teaspoon	Panadol	Prior experience	Doctor	Severity of illness	Doctor recommendation
Mother	30	Bachelor	Male	3	No	Yes	Syrup	Yes	No	Yes	No	100	3	4-6h	Until expiry	No	Immunosuppression	4	Tablespoon	Panadol	Prior experience	Doctor	Severity of illness	Doctor recommendation
Mother	25	Bachelor	Female	3	No	Yes	Syrup	Yes	No	No	No	100	3	4-6h	Until expiry	Yes	Liver	4	Tablespoon	Panadol	Prior experience	Doctor	Severity of illness	Efficacy
Mother	30	Bachelor	Female	3	Yes	No	Syrup	Yes	No	Yes	No	100	2	4-6h	Until expiry	Maybe	Stomach	2	Tablespoon	Panadol	Prior experience	Doctor	Severity of illness	Doctor recommendation
Mother	30	Bachelor	Male	3	No	Don’t know	Syrup	Yes	Yes	Yes	No	100	2	4-6h	Until expiry	No	Liver	3	Tablespoon	Panadol	Prior experience	Doctor	Severity of illness	Doctor recommendation
Father	30	Bachelor	Female	7	No	Yes	Syrup	Yes	No	Yes	No	100	2	>6h	Until expiry	Yes	Stomach	2	Cap	Panadol	Prior experience	Doctor	Severity of illness	Doctor recommendation
Mother	30	Bachelor	Male	7	No	Yes	Syrup	Yes	Yes	Yes	No	100	2	4-6h	Until expiry	Maybe	Liver	4	Tablespoon	Panadol	No need to visit the doctor	Doctor	Severity of illness	Doctor recommendation
Mother	30	Bachelor	Female	3	Yes	Yes	Syrup	Yes	No	Yes	No	100	3	4-6h	Until expiry	Maybe	Immunosuppression	5	Tablespoon	Panadol	Prior experience	Doctor	Severity of illness	Doctor recommendation
Mother	30	High school	Male	3	No	Yes	Syrup	Yes	No	No	No	100	2	4-6h	Until expiry	Maybe	Stomach	3	Tablespoon	Panadol	Prior experience	Doctor	Severity of illness	Doctor recommendation
Mother	30	Bachelor	Female	5	Yes	Don’t know	Syrup	Yes	No	Yes	No	100	3	4-6h	Until expiry	No	Renal	3	Tablespoon	Panadol	Prior experience	Doctor	Severity of illness	Doctor recommendation
Mother	30	Bachelor	Female	3	No	Yes	Syrup	Yes	No	Yes	No	100	3	4-6h	Until expiry	Maybe	Stomach	4	Tablespoon	Panadol	Prior experience	Doctor	Severity of illness	Doctor recommendation
Mother	25	Bachelor	Male	3	No	Yes	Syrup	Yes	No	Yes	No	100	3	4-6h	Until expiry	Maybe	Liver	4	Tablespoon	Panadol	Prior experience	Doctor	Severity of illness	Doctor recommendation
Mother	30	Bachelor	Female	3	No	Yes	Syrup	Yes	No	Yes	Yes	100	2	4-6h	Until expiry	Maybe	Stomach	4	Tablespoon	Panadol	Prior experience	Doctor	Age	Doctor recommendation
Mother	30	Bachelor	Female	3	No	Yes	Syrup	Yes	No	Yes	No	100	2	4-6h	Until expiry	Yes	Liver	2	Teaspoon	Panadol	Prior experience	Doctor	Severity of illness	Doctor recommendation
Father	30	Bachelor	Female	4	No	No	Syrup	Yes	Yes	Yes	Yes	100	3	<4h	Until expiry	Yes	Immunosuppression	4	Tablespoon	Panadol	Prior experience	Doctor	Severity of illness	Doctor recommendation
Mother	30	Bachelor	Male	4	No	Don’t know	Syrup	Yes	No	Yes	No	100	2	4-6h	Until expiry	No	Other	4	Tablespoon	Panadol	Prior experience	Doctor	Severity of illness	Doctor recommendation
Father	30	Bachelor	Male	3	No	Yes	Syrup	Yes	No	Yes	No	100	3	4-6h	Until expiry	No	Immunosuppression	2	Tablespoon	Panadol	Prior experience	Doctor	Severity of illness	Doctor recommendation
Mother	30	Bachelor	Female	6	Yes	Yes	Syrup	Yes	No	Yes	No	100	2	4-6h	Until expiry	No	Immunosuppression	4	Tablespoon	Panadol	Prior experience	Doctor	Severity of illness	Doctor recommendation
Father	30	Bachelor	Male	3	No	Yes	Syrup	Yes	Yes	Yes	No	100	2	4-6h	Until expiry	Maybe	Immunosuppression	2	Tablespoon	Panadol	Prior experience	Doctor	Severity of illness	Pharmacist recommendation
Father	30	High school	Female	4	No	Yes	Syrup	Yes	Yes	No	No	100	2	4-6h	Until expiry	Maybe	Stomach	4	Tablespoon	Panadol	Prior experience	Doctor	Severity of illness	Doctor recommendation
Mother	30	Bachelor	Female	5	No	Don’t know	Syrup	Yes	No	No	Yes	100	2	4-6h	Until expiry	Maybe	Stomach	5	Tablespoon	Panadol	Prior experience	Doctor	Severity of illness	Doctor recommendation
Mother	25	Bachelor	Male	2	No	Yes	Syrup	Yes	Yes	Yes	No	100	3	4-6h	Until expiry	Maybe	Stomach	4	Teaspoon	Panadol	Prior experience	Doctor	Severity of illness	Doctor recommendation
Mother	30	High school	Female	6	No	Yes	Syrup	Yes	No	Yes	Yes	100	2	4-6h	Until expiry	Maybe	Stomach	4	Tablespoon	Panadol	Prior experience	Doctor	Severity of illness	Doctor recommendation
Mother	30	Bachelor	Male	3	No	Yes	Syrup	Yes	No	Yes	Yes	100	3	4-6h	Until expiry	Yes	Immunosuppression	3	Not Used	Panadol	Prior experience	Doctor	Severity of illness	Doctor recommendation
Mother	30	Bachelor	Female	4	Yes	Yes	Syrup	Yes	No	No	No	100	3	4-6h	Until expiry	Yes	Stomach	3	Tablespoon	Panadol	Prior experience	Doctor	Severity of illness	Doctor recommendation
Mother	30	Bachelor	Female	4	No	Don’t know	Syrup	Yes	No	Yes	No	100	2	4-6h	Until expiry	Maybe	Liver	2	Tablespoon	Panadol	Prior experience	Doctor	Severity of illness	Doctor recommendation
Mother	30	Bachelor	Male	3	Yes	Yes	Syrup	Yes	No	Yes	No	100	3	4-6h	Until expiry	Maybe	Liver	2	Tablespoon	Panadol	Prior experience	Doctor	Severity of illness	Doctor recommendation
Father	30	Bachelor	Female	3	No	Don’t know	Syrup	Yes	No	Yes	Yes	100	2	4-6h	Until expiry	Maybe	Immunosuppression	5	Tablespoon	Panadol	Prior experience	Doctor	Severity of illness	Doctor recommendation
Mother	30	Bachelor	Female	4	Yes	Yes	Syrup	Yes	No	Yes	No	100	2	4-6h	Until expiry	No	Stomach	5	Tablespoon	Panadol	Prior experience	Doctor	Severity of illness	Doctor recommendation
Mother	30	Bachelor	Female	5	No	Yes	Syrup	Yes	No	Yes	No	100	3	4-6h	Until expiry	Maybe	Stomach	4	Teaspoon	Panadol	Prior experience	Doctor	Severity of illness	Doctor recommendation
Mother	30	Bachelor	Female	6	No	Yes	Syrup	Yes	No	Yes	No	100	2	4-6h	Until expiry	Maybe	Liver	3	Tablespoon	Panadol	Prior experience	Doctor	Severity of illness	Doctor recommendation
Mother	25	Bachelor	Female	3	No	Yes	Syrup	Yes	No	Yes	No	100	2	4-6h	Until expiry	Maybe	Stomach	2	Tablespoon	Panadol	Prior experience	Doctor	Severity of illness	Doctor recommendation
Mother	30	Bachelor	Male	3	No	Yes	Syrup	Yes	No	Yes	No	100	3	4-6h	Until expiry	Maybe	Liver	5	Tablespoon	Panadol	Prior experience	Pharmacist	Age	Doctor recommendation
Mother	35	Bachelor	Female	3	No	Yes	Syrup	Yes	No	Yes	No	100	2	4-6h	Until expiry	Maybe	Immunosuppression	4	Tablespoon	Panadol	Prior experience	Doctor	Severity of illness	Doctor recommendation
Father	25	Bachelor	Female	3	No	Yes	Syrup	Yes	No	Yes	No	100	3	<4h	Until expiry	No	Stomach	3	Tablespoon	Panadol	Prior experience	Doctor	Severity of illness	Doctor recommendation
Mother	25	Bachelor	Female	4	No	Yes	Syrup	Yes	Yes	No	No	100	2	4-6h	Until expiry	Yes	Liver	2	Tablespoon	Panadol	Prior experience	Doctor	Severity of illness	Doctor recommendation
Mother	20	Bachelor	Female	7	Yes	Yes	Syrup	Yes	No	Yes	No	100	2	4-6h	Until expiry	No	Stomach	2	Tablespoon	Panadol	Prior experience	Doctor	Severity of illness	Doctor recommendation
Mother	25	Bachelor	Female	6	Yes	Yes	Syrup	Yes	No	No	No	100	3	4-6h	Until expiry	Maybe	Immunosuppression	4	Teaspoon	Panadol	Prior experience	Doctor	Doctor consultation	Doctor recommendation
Father	30	Bachelor	Male	3	No	No	Syrup	Yes	No	Yes	No	100	2	4-6h	Until expiry	Yes	Liver	3	Tablespoon	Panadol	Prior experience	Doctor	Severity of illness	Doctor recommendation
Father	30	High school	Female	3	No	Yes	Syrup	Yes	No	Yes	No	100	2	4-6h	Until expiry	Maybe	Stomach	4	Teaspoon	Panadol	Prior experience	Medication leaflet	Severity of illness	Doctor recommendation
Mother	30	Bachelor	Female	6	No	Yes	Syrup	Yes	No	No	No	100	2	4-6h	Until expiry	Maybe	Immunosuppression	3	Tablespoon	Panadol	Prior experience	Doctor	Severity of illness	Doctor recommendation
Father	30	Bachelor	Male	3	No	Don’t know	Syrup	Yes	No	Yes	No	100	2	>6h	Until expiry	Yes	Stomach	3	Teaspoon	Panadol	Prior experience	Doctor	Severity of illness	Doctor recommendation
Father	30	Middle school	Female	3	No	Don’t know	Syrup	Yes	No	Yes	No	100	2	4-6h	Until expiry	Yes	Stomach	3	Tablespoon	Panadol	Prior experience	Doctor	Severity of illness	Doctor recommendation
Mother	30	Bachelor	Male	3	Yes	Yes	Syrup	Yes	No	Yes	No	100	2	4-6h	Until expiry	Yes	Liver	4	Tablespoon	Panadol	Prior experience	Doctor	Severity of illness	Doctor recommendation
Mother	25	Bachelor	Male	3	No	Yes	Syrup	Yes	Yes	Yes	No	100	2	4-6h	Until expiry	Yes	Immunosuppression	2	Tablespoon	Panadol	Prior experience	Doctor	Severity of illness	Doctor recommendation
Mother	30	Bachelor	Female	3	Yes	Yes	Syrup	Yes	No	Yes	No	100	2	4-6h	Until expiry	Maybe	Stomach	1	Tablespoon	Panadol	Prior experience	Doctor	Severity of illness	Doctor recommendation
Mother	30	Bachelor	Female	3	Yes	Don’t know	Syrup	Yes	No	No	No	100	2	4-6h	Until expiry	Yes	Stomach	2	Teaspoon	Panadol	Prior experience	Doctor	Severity of illness	Doctor recommendation
Father	30	Bachelor	Male	3	No	Don’t know	Syrup	Yes	No	Yes	No	100	2	4-6h	Until expiry	Maybe	Stomach	4	Tablespoon	Panadol	Prior experience	Doctor	Severity of illness	Doctor recommendation
Mother	25	Bachelor	Female	4	No	Yes	Syrup	Yes	No	Yes	No	100	2	4-6h	Until expiry	No	Stomach	4	Tablespoon	Panadol	Prior experience	Doctor	Severity of illness	Doctor recommendation
Mother	30	Bachelor	Female	5	No	Don’t know	Syrup	Yes	No	Yes	No	100	2	4-6h	Until expiry	Maybe	Renal	2	Tablespoon	Panadol	Prior experience	Doctor	Severity of illness	Doctor recommendation
Mother	30	Bachelor	Male	7	No	Yes	Syrup	Yes	No	Yes	No	100	3	4-6h	Until expiry	Maybe	Liver	5	Tablespoon	Panadol	Prior experience	Doctor	Severity of illness	Doctor recommendation
Mother	30	Bachelor	Female	3	No	Don’t know	Syrup	Yes	No	No	No	100	3	4-6h	Until expiry	Maybe	Immunosuppression	2	Tablespoon	Panadol	Prior experience	Doctor	Severity of illness	Doctor recommendation
Mother	30	Bachelor	Male	3	No	Yes	Syrup	Yes	No	Yes	No	99	2	4-6h	Until expiry	Yes	Liver	2	Tablespoon	Panadol	Prior experience	Doctor	Severity of illness	Doctor recommendation
Mother	30	Bachelor	Male	6	No	Yes	Syrup	Yes	No	Yes	No	100	3	4-6h	Until expiry	Yes	Immunosuppression	3	Tablespoon	Panadol	Prior experience	Doctor	Severity of illness	Doctor recommendation
Mother	30	Bachelor	Male	4	No	Don’t know	Syrup	Yes	No	Yes	No	100	3	4-6h	Until expiry	No	Immunosuppression	4	Tablespoon	Panadol	Prior experience	Doctor	Severity of illness	Doctor recommendation
Mother	25	Bachelor	Female	6	Yes	Yes	Syrup	Yes	No	Yes	No	100	2	4-6h	Until expiry	Yes	Renal	4	Tablespoon	Panadol	Prior experience	Doctor	Severity of illness	Doctor recommendation
Mother	30	Bachelor	Male	3	No	Yes	Syrup	Yes	No	Yes	No	100	2	4-6h	Until expiry	Maybe	Stomach	2	Tablespoon	Panadol	Prior experience	Doctor	Doctor consultation	Doctor recommendation
Mother	25	Bachelor	Female	4	No	Yes	Syrup	Yes	No	Yes	No	100	2	4-6h	Until expiry	Yes	Liver	2	Tablespoon	Calpol + Panadol	Prior experience	Previous experience	Severity of illness	Doctor recommendation
Mother	30	Bachelor	Male	3	No	Yes	Syrup	Yes	Yes	Yes	No	99	2	4-6h	Until expiry	Yes	Immunosuppression	2	Tablespoon	Panadol	Prior experience	Doctor	Severity of illness	Doctor recommendation
Mother	30	Bachelor	Male	6	No	Yes	Syrup	Yes	No	Yes	No	100	2	4-6h	Until expiry	Maybe	Renal	4	Tablespoon	Panadol	Prior experience	Doctor	Severity of illness	Doctor recommendation
Father	30	Bachelor	Female	7	No	Yes	Syrup	Yes	No	Yes	No	100	3	4-6h	Until expiry	Maybe	Immunosuppression	4	Tablespoon	Panadol	Prior experience	Doctor	Severity of illness	Doctor recommendation
Mother	30	Bachelor	Male	4	No	Yes	Syrup	Yes	No	Yes	No	100	2	4-6h	Until expiry	Yes	Immunosuppression	3	Tablespoon	Panadol	Prior experience	Doctor	Severity of illness	Doctor recommendation
Mother	30	Bachelor	Female	4	No	Yes	Syrup	Yes	No	Yes	No	100	2	4-6h	Until expiry	No	Stomach	2	Tablespoon	Panadol	Prior experience	Doctor	Severity of illness	Doctor recommendation
Mother	30	Bachelor	Male	4	No	Don’t know	Syrup	Yes	Yes	Yes	No	100	3	4-6h	Until expiry	Maybe	Immunosuppression	4	Tablespoon	Panadol	Prior experience	Doctor	Severity of illness	Doctor recommendation
Mother	30	Bachelor	Female	7	Yes	Yes	Syrup	Yes	No	Yes	No	100	2	4-6h	Until expiry	Maybe	Liver	2	Tablespoon	Panadol	Prior experience	Doctor	Severity of illness	Doctor recommendation
Father	30	Bachelor	Female	4	No	Don’t know	Syrup	Yes	No	No	No	100	3	>6h	Until expiry	Maybe	Stomach	5	Tablespoon	Panadol	Prior experience	Doctor	Severity of illness	Doctor recommendation
Father	30	Bachelor	Male	3	No	Yes	Syrup	Yes	No	Yes	No	100	2	4-6h	Until expiry	No	Immunosuppression	2	Tablespoon	Panadol	Prior experience	Doctor	Severity of illness	Doctor recommendation
Father	30	Bachelor	Male	5	No	Don’t know	Syrup	Yes	Yes	Yes	No	100	3	4-6h	Until expiry	No	Liver	1	Tablespoon	Calpol + Panadol	Prior experience	Doctor	Severity of illness	Doctor recommendation
Mother	30	Bachelor	Male	3	No	Yes	Syrup	Yes	No	Yes	No	100	2	4-6h	Until expiry	No	Stomach	3	Tablespoon	Panadol	Prior experience	Doctor	Severity of illness	Doctor recommendation
Father	30	Bachelor	Female	7	No	Yes	Syrup	Yes	No	Yes	No	100	3	4-6h	Until expiry	Maybe	Stomach	2	Tablespoon	Panadol	Prior experience	Doctor	Severity of illness	Doctor recommendation
Mother	30	Bachelor	Male	5	No	Don’t know	Syrup	Yes	No	Yes	No	100	2	4-6h	Until expiry	Maybe	Stomach	5	Tablespoon	Panadol	Prior experience	Doctor	Age	Doctor recommendation
Mother	25	Bachelor	Male	4	No	Yes	Syrup	Yes	No	Yes	No	100	2	4-6h	Until expiry	Yes	Stomach	5	Tablespoon	Panadol	Prior experience	Doctor	Severity of illness	Doctor recommendation
